# Supplementary material for: The Transcriptional Regulatory Network of Mycobacterium tuberculosis
Source: PLoS One. 2011 Jul 19;6(7):e22178. doi: 10.1371/journal.pone.0022178 (PMC3139605; doi:10.1371/journal.pone.0022178)
Supplement: Material S1 — Transcriptional Regulatory network of Mycobacterium tuberculosis dataset. (TXT) [file pone.0022178.s003.txt]

MaterialS1: Transcriptional regulatory network of Mycobacterium tuberculosis.
Legend:
-Columns 1-2: Regulator and target genes indexes. (For the complete list of genes in the network see IDlist.txt)
-Columns 3-4: Regulator and target genes Rv numbers.
-Column 5: Number of sources that report the link and list of these souces, codified like this:
0	Balazsi, G. et al. (2008): Mol Sys Bio 4: various
1	Gonzalo Asensio, J. et al. (2006): J Biol Chem 281: phoP
2	Walters, S.B. et al. (2006): Mol Microbiol 60: phoP
3	Parish, T. et al. (2003): Microbiology 149: RegX3
4	Park, H.D. et al. (2003): Mol Microbiol 48: dosR
5	Santangelo, M. et al. (2009): Tuberculosis, 89: mce2R
6	Abomoelak, B. et al. (2009): J Bacteriol 191: mosR
7	Maciag, A. et al.(2007): J Bacteriol 189: furB
8	Guo, M. et al. (2009): Genome Res 19: various
9	He, H. et al. (2006): J Bacteriol 188: mprA
10	Fontan, P. et al. (2008): J Infect Dis 198: sigE
11	Manganelli et al. (2001): Mol Microbiol 41: sigE
12	Williams, E.P. et al. (2007): J Bacteriol 189: sigF
13	Raman, S. et al.(2006): J Bacteriol 188: sigM
14	Lee, J.H. & Geiman, D.E. (2008): J Bacteriol 190: sigG
15	Lee, J.H., Karakousis, P.C. & Bishai, W.R. (2008): J Bacteriol 190: sigB
16	Akhter, Y. et al. (2008): Gene 407: crp
17	Micklinghoff, J.C., et al. (2009): J Bacteriol 191: ramB
18	Raghavan, S., et al. (2008): Nature 454: espR
19	Reddy, M.C.M. et al. (2008): Prot Sci 17: lrpA
20	Gazdik, M.A. et al. (2009): Mol Microbiol 71: cmR
21	Agarwal, et al. (2007): Infect Inmun 75: sigM
22	Andreu Martín, N. (2007): Doctoral thesis: Rv0576
23	Rodriguez, G.M. et al. (2002): Infect Inmun 70: IdeR
24	Liu, T. et al. (2006): Nat Chem Biol 3: CsoR
25	Kantardjieff , K.A., et al. (2005): Acta Cryst D61: pyrR
26	He, H. & Zahrt, T.C. (2005): J Bacteriol 187: mprA
27	Singh, A. et al. (2003): Microbiol Lett 227: virS
28	Santangelo, M. et al. (2009): Microbiology 155: mce3R
29	Kendall, S.L. et al.(2007): Mol Microbiol 65: kstR
30	Goldstone, R.M. et al.(2009): Infect Inmun 77: Rv0485
31	Sala, C. et al. (2009): Mol Microbiol. 71: blaI.
32	Haydel, S.E. & Clarck-Curtiss, J.E. (2006): J Bacteriol 188: TrcR
33	Sala, C. et al. (2003): J Bacteriol 185: FurA
34	Canneva, F. et al. (2005): J Bacteriol. 187: Rv2358
35	Beaucher (2002) Mol Microbiol 45: sigF
36	Stewart et al. (2002) Microbiology, 148: HspR
37	Stewart et al. (2001) Nat. Med. 7: HspR
38	Himpens et al. (2000) Microbiology 146: RegX3
39	Hahn et al. (2005) J. Bacteriol. 187: sigL
40	Haydel, S.E. & Clarck-Curtiss, J.Bacteriol (2002): J Bacteriol 184: TrcR
41	Cavet el al. (2003): J Biol Chem 278: Rv1994c
42	Sun et al. (2004) Mol Microbiol, 52: sigC
43	Gold et al (2001) mol microbiol 42: IdeR
44	Prakash et al (2005) bioinformatics, 21: IdeR
45	Rodríguez et al. (1999), Tuber lung dis 79: IdeR
46	Brooks et al. (2001) J Bacteriol, 183 LexA
47	Rand et al (2003) Mol Microbiol, 50: LexA
48	Davis et al (2002) J Bacteriol 184: LexA
49	Dullagham et al (2002). Microbiology, 148: LexA
50	Movahedzadeh et al (1997), J.Bacteriol, 179: LexA
51	Raman, S. et al.(2001), J. Bacteriol 183: sigH
52	Manganelli et al. (2002), Mol Microbiol 45: sigH
53	Geiman et al (2004) Infect Immun 72: sigF
54	Raman et al. (2004) J. Bacteriol 186: sigD
55	Rickman et al (2005): Mol Microbiol 56: crp
56	Cavet el al. (2002): J Biol Chem 277 Rv3744
57	Engohang-ndong et al (2004): Mol Microbiol 51: EthR
58	Recchi et al. (2003) J Biol Chem 278: Rv1395
59	Sharma et al. (2006) J. Bacteriol 188: EmbR/PknH
60	Stewart et al. (2001): Microbiol 148: hcrA
61	Bai et al: J. Bacteriol. 187, (2005) crp
62	Babu et al: J Mol Biol 358: Various (E.coli orthologies)
63a	Mtbreglist without experimental references
63b	Mtbreglist database referred to experimental works
-Column 6: Number of different experimental methodologies in which is based the link inference, and list of these methodologies, codified like this:
1	Literature previously reported link (from Balazsi et al. 2008)
2	Microarrays
3	qRT-PCR
4	LacZ-promoter fusion
5	Gfp-promoter fusion
6	Proteomic studies
7	Electrophoretic mobility shift assays EMSA
8	One hybrid reporter system
9	Chip-on-chip
10	Protein structure based inferences
11	Identification of consensus sequences
12	In vitro transcription assays
13	E.coli orthology based inference
14	M.smegmatis orthology based inference
15	RACE
16	Homology search by authors
17	Deduced by homology search from an experimentally derived consensus
18	Run-off transcription
19	Site-directed mutagenesis
20	Footprinting assay (DNase I, DMS, etc.)
21	primer extension analysis
22	Operon extension based link.
___________________________________________________________________________________________________________________________________________________________________
1 1	Rv0001 Rv0001	2:0,62	1:13
1 2	Rv0001 Rv0002	2:0,62	1:13
1 3	Rv0001 Rv0003	2:0,62	1:13
1 4	Rv0001 Rv3396c	2:0,62	1:13
1 5	Rv0001 Rv3411c	2:0,62	1:13
6 6	Rv0117 Rv0117	2:0,62	1:13
6 7	Rv0117 Rv1908c	3:0,8,62	2:13,8
6 8	Rv0117 Rv2428	2:0,62	1:13
6 9	Rv0117 Rv3913	2:0,62	1:13
10 10	Rv0144 Rv0144	2:0,62	1:13
11 12	Rv0212c Rv0573c	2:0,62	1:13
11 13	Rv0212c Rv1595	2:0,62	1:13
14 15	Rv0302 Rv0262c	2:0,62	1:13
14 16	Rv0302 Rv1522c	2:0,62	1:13
17 18	Rv0353 Rv0251c	3:0,36,63	4:1,2,11,16
17 19	Rv0353 Rv0252	3:0,36,63	4:1,2,11,16
17 20	Rv0353 Rv0350	4:0,36,37,63	5:1,2,11,16,7
17 21	Rv0353 Rv0384c	3:0,36,63	4:1,2,11,16
17 22	Rv0353 Rv0385	3:0,36,63	4:1,2,11,16
23 23	Rv0485 Rv0485	2:0,30	3:13,2,3
23 24	Rv0485 Rv1018c	2:0,62	1:13
23 25	Rv0485 Rv1692	2:0,62	1:13
23 26	Rv0485 Rv3332	2:0,62	1:13
23 27	Rv0485 Rv3436c	2:0,62	1:13
28 29	Rv0491 Rv0073	2:0,62	1:13
28 30	Rv0491 Rv0490	4:0,38,62,63	4:1,13,7,11
28 28	Rv0491 Rv0491	2:0,3	3:1,13,2
28 31	Rv0491 Rv0820	2:0,62	1:13
28 32	Rv0491 Rv0821c	2:0,62	1:13
28 33	Rv0491 Rv0930	2:0,62	1:13
28 34	Rv0491 Rv0934	2:0,62	1:13
28 35	Rv0491 Rv0935	2:0,62	1:13
28 36	Rv0491 Rv0938	2:0,62	1:13
28 37	Rv0491 Rv0986	2:0,62	1:13
28 38	Rv0491 Rv1281c	1:0	1:13
28 39	Rv0491 Rv1680	2:0,62	1:13
28 40	Rv0491 Rv2368c	2:0,62	1:13
41 10	Rv0494 Rv0144	1:0	1:13
41 42	Rv0494 Rv0173	2:0,62	1:13
41 41	Rv0494 Rv0494	2:0,62	1:13
41 43	Rv0494 Rv0572c	2:0,62	1:13
44 45	Rv0586 Rv0860	2:0,62	1:13
44 46	Rv0586 Rv1074c	1:0	1:13
47 47	Rv0735 Rv0735	3:0,39,63	6:1,2,11,16,18,21
47 48	Rv0735 Rv1139c	3:0,39,63	5:1,2,11,16,21
47 49	Rv0735 Rv1660	3:0,39,63	6:1,2,11,16,18,21
47 50	Rv0735 Rv2878c	3:0,39,63	6:1,2,11,16,18,21
51 52	Rv0844c Rv0529	2:0,62	1:13
51 53	Rv0844c Rv1677	2:0,62	1:13
51 54	Rv0844c Rv3547	2:0,62	1:13
55 55	Rv0967 Rv0967	2:0,24	3:1,3,7
55 56	Rv0967 Rv0968	2:0,24	2:1,3
55 57	Rv0967 Rv0969	2:0,24	2:1,3
58 58	Rv0981 Rv0981	3:0,9,26	5:1,2,3,7,11
58 59	Rv0981 Rv0983	2:0,26	4:1,3,7,11
58 60	Rv0981 Rv1221	2:0,9	4:1,2,3,7
58 61	Rv0981 Rv2710	2:0,9	4:1,2,3,7
62 63	Rv1027c Rv1029	2:0,62	1:13
62 64	Rv1027c Rv1030	2:0,62	1:13
62 65	Rv1027c Rv1031	2:0,62	1:13
66 66	Rv1033c Rv1033c	3:0,40,63	5:1,7,11,19,20
66 67	Rv1033c Rv1057	2:0,32	4:1,4,7,11
60 18	Rv1221 Rv0251c	2:0,63	4:1,2,11,16
60 19	Rv1221 Rv0252	1:0	1:1
60 68	Rv1221 Rv0467	3:0,11,63	4:1,2,11,16
60 69	Rv1221 Rv0468	2:0,11	3:1,2,11
60 70	Rv1221 Rv0563	2:0,63	4:1,2,11,16
60 71	Rv1221 Rv0980c	1:0	1:1
60 58	Rv1221 Rv0981	2:0,63	4:1,2,11,16
60 72	Rv1221 Rv1019	2:0,63	3:1,11,17
60 67	Rv1221 Rv1057	3:0,32,63	4:1,11,2,16
60 73	Rv1221 Rv1071c	2:0,63	3:1,11,17
60 74	Rv1221 Rv1072	2:0,63	3:1,11,17
60 75	Rv1221 Rv1127c	2:0,63	3:1,11,17
60 76	Rv1221 Rv1130	2:0,11	3:1,2,11
60 77	Rv1221 Rv1329c	1:0	1:1
60 78	Rv1221 Rv1506c	2:0,63	3:1,11,17
60 79	Rv1221 Rv2053c	2:0,63	4:1,2,11,16
60 80	Rv1221 Rv2054	1:0	1:1
60 81	Rv1221 Rv2442c	2:0,63	3:1,11,17
60 82	Rv1221 Rv2443	2:0,63	3:1,11,17
60 61	Rv1221 Rv2710	3:0,11,63	4:1,2,11,16
60 83	Rv1221 Rv2745c	2:0,63	4:1,2,11,16
60 84	Rv1221 Rv3539	2:0,63	3:1,11,17
85 86	Rv1266c Rv1267c	2:0,59	2:1,3
86 87	Rv1267c Rv3793	2:0,59	3:1,3,7
86 88	Rv1267c Rv3794	2:0,59	3:1,3,7
86 89	Rv1267c Rv3795	2:0,59	3:1,3,7
90 91	Rv1316c Rv0672	2:0,62	1:13
90 90	Rv1316c Rv1316c	2:0,62	1:13
90 92	Rv1316c Rv1317c	2:0,62	1:13
93 93	Rv1343c Rv1343c	2:0,62	1:13
94 94	Rv1404 Rv1404	2:0,62	1:13
94 95	Rv1404 Rv1931c	2:0,62	1:13
96 97	Rv1657 Rv1383	2:0,62	1:13
96 98	Rv1657 Rv1652	2:0,62	1:13
96 99	Rv1657 Rv1654	2:0,62	1:13
96 100	Rv1657 Rv1655	2:0,62	1:13
96 101	Rv1657 Rv1656	2:0,62	1:13
96 96	Rv1657 Rv1657	2:0,62	1:13
96 102	Rv1657 Rv1659	2:0,62	1:13
96 103	Rv1657 Rv2141c	2:0,62	1:13
96 104	Rv1657 Rv1384	2:0,62	1:13
105 19	Rv1785c Rv0252	2:0,62	1:13
105 106	Rv1785c Rv0253	2:0,62	1:13
105 68	Rv1785c Rv0467	2:0,62	1:13
105 75	Rv1785c Rv1127c	2:0,62	1:13
105 107	Rv1785c Rv1436	2:0,62	1:13
105 108	Rv1785c Rv1437	2:0,62	1:13
105 109	Rv1785c Rv1617	2:0,62	1:13
105 110	Rv1785c Rv2847c	2:0,62	1:13
105 111	Rv1785c Rv2995c	2:0,62	1:13
112 112	Rv1909c Rv1909c	3:0,33,63	5:1,7,11,19,20
95 113	Rv1931c Rv0670	2:0,62	1:13
95 114	Rv1931c Rv1098c	2:0,62	1:13
95 94	Rv1931c Rv1404	2:0,62	1:13
95 115	Rv1931c Rv1447c	2:0,62	1:13
95 95	Rv1931c Rv1931c	2:0,62	1:13
95 116	Rv1931c Rv3846	2:0,62	1:13
117 117	Rv1956 Rv1956	2:0,62	1:13
118 1	Rv1985c Rv0001	2:0,62	1:13
118 2	Rv1985c Rv0002	2:0,62	1:13
118 3	Rv1985c Rv0003	2:0,62	1:13
119 119	Rv1994c Rv1994c	3:0,41,63	3:1,7,11
120 121	Rv2069 Rv0108c	3:0,42,63	5:1,2,11,16,18
120 10	Rv2069 Rv0144	3:0,42,63	4:1,2,11,16
120 122	Rv2069 Rv0231	3:0,42,63	4:1,2,11,16
120 123	Rv2069 Rv0287	3:0,42,63	4:1,2,11,16
120 124	Rv2069 Rv0643c	3:0,42,63	4:1,2,11,16
120 125	Rv2069 Rv0951	3:0,42,63	4:1,2,11,16
120 126	Rv2069 Rv1593c	3:0,42,63	4:1,2,11,16
120 127	Rv2069 Rv1731	3:0,42,63	4:1,2,11,16
120 128	Rv2069 Rv2031c	3:0,42,63	4:1,2,11,16
120 129	Rv2069 Rv2700	2:0,63	3:1,11,17
120 130	Rv2069 Rv2909c	3:0,42,63	4:1,2,11,16
120 131	Rv2069 Rv3058c	3:0,42,63	4:1,2,11,16
120 132	Rv2069 Rv3064c	3:0,42,63	4:1,2,11,16
120 133	Rv2069 Rv3068c	3:0,42,63	4:1,2,11,16
120 134	Rv2069 Rv3267	3:0,42,63	4:1,2,11,16
120 135	Rv2069 Rv3314c	3:0,42,63	4:1,2,11,16
120 136	Rv2069 Rv3462c	3:0,42,63	4:1,2,11,16
120 137	Rv2069 Rv3483c	3:0,42,63	4:1,2,11,16
120 138	Rv2069 Rv3584	3:0,42,63	4:1,2,11,16
120 139	Rv2069 Rv3649	2:0,63	3:1,11,17
140 140	Rv2358 Rv2358	2:0,34	3:1,7,4
140 141	Rv2358 Rv2359	2:0,34	3:1,7,4
141 142	Rv2359 Rv0105c	2:0,7	4:1,2,7,11
141 143	Rv2359 Rv0106	2:0,7	5:1,2,3,7,11
141 144	Rv2359 Rv0232	2:0,7	2:1,2
141 145	Rv2359 Rv0280	2:0,7	5:1,2,3,7,11
141 146	Rv2359 Rv0281	2:0,7	2:1,2
141 147	Rv2359 Rv0282	2:0,7	4:1,3,7,11
141 148	Rv2359 Rv0283	2:0,7	2:1,2
141 149	Rv2359 Rv0284	2:0,7	2:1,2
141 150	Rv2359 Rv0285	2:0,7	2:1,2
141 151	Rv2359 Rv0286	2:0,7	2:1,2
141 123	Rv2359 Rv0287	2:0,7	2:1,2
141 152	Rv2359 Rv0288	2:0,7	2:1,2
141 153	Rv2359 Rv0289	2:0,7	2:1,2
141 154	Rv2359 Rv0290	2:0,7	2:1,2
141 155	Rv2359 Rv0291	2:0,7	2:1,2
141 156	Rv2359 Rv0292	2:0,7	2:1,2
141 157	Rv2359 Rv1195	2:0,7	2:1,2
141 158	Rv2359 Rv1847	2:0,62	1:13
141 159	Rv2359 Rv1857	2:0,7	3:1,2,3
141 160	Rv2359 Rv1870c	2:0,7	2:1,2
141 161	Rv2359 Rv1928c	2:0,62	1:13
141 162	Rv2359 Rv1945	2:0,62	1:13
141 163	Rv2359 Rv2055c	2:0,7	2:1,2
141 164	Rv2359 Rv2056c	2:0,7	2:1,2
141 165	Rv2359 Rv2057c	2:0,7	2:1,2
141 166	Rv2359 Rv2058c	2:0,7	5:1,2,3,7,11
141 167	Rv2359 Rv2059	2:0,7	5:1,2,3,7,11
141 168	Rv2359 Rv2060	2:0,7	2:1,2
141 141	Rv2359 Rv2359	2:0,62	1:13
141 169	Rv2359 Rv2384	2:0,62	1:13
141 170	Rv2359 Rv2794c	2:0,62	1:13
141 171	Rv2359 Rv2990c	2:0,7	2:1,2
141 172	Rv2359 Rv3017c	2:0,7	5:1,2,3,7,11
141 173	Rv2359 Rv3019c	2:0,7	4:1,2,7,11
141 174	Rv2359 Rv3020c	2:0,7	2:1,2
141 175	Rv2359 Rv3022c	2:0,7	2:1,2
141 176	Rv2359 Rv3215	2:0,62	1:13
141 177	Rv2359 Rv3229c	2:0,7	2:1,2
141 178	Rv2359 Rv3612c	2:0,7	2:1,2
141 116	Rv2359 Rv3846	2:0,62	1:13
179 180	Rv2374c Rv0439c	3:0,60,63	4:1,2,11,16
179 181	Rv2374c Rv0440	3:0,60,63	4:1,2,11,16
179 182	Rv2374c Rv0991c	3:0,60,63	4:1,2,11,16
179 183	Rv2374c Rv3418c	3:0,60,63	4:1,2,11,16
184 3	Rv2711 Rv0003	3:0,43,63	3:1,11,16
184 142	Rv2711 Rv0105c	3:0,43,63	3:1,11,16
184 143	Rv2711 Rv0106	3:0,43,63	3:1,11,16
184 185	Rv2711 Rv0114	4:0,43,44,63	3:1,11,16
184 147	Rv2711 Rv0282	4:0,23,44,63	4:1,2,11,16
184 186	Rv2711 Rv0338c	2:0,23	2:1,2
184 187	Rv2711 Rv0451c	2:0,23	2:1,2
184 188	Rv2711 Rv0452	4:0,43,44,63	3:1,11,16
184 189	Rv2711 Rv0481c	4:0,43,44,63	3:1,11,16
184 190	Rv2711 Rv0482	4:0,43,44,63	3:1,11,16
184 191	Rv2711 Rv0524	3:0,43,63	3:1,11,16
184 192	Rv2711 Rv0669c	3:0,43,63	3:1,11,16
184 113	Rv2711 Rv0670	3:0,43,63	3:1,11,16
184 193	Rv2711 Rv1106c	3:0,43,63	3:1,11,16
184 93	Rv2711 Rv1343c	5:0,23,43,44,63	4:1,2,11,16
184 194	Rv2711 Rv1344	5:0,23,43,44,63	4:1,2,11,16
184 195	Rv2711 Rv1347c	5:0,23,43,44,63	4:1,2,11,16
184 196	Rv2711 Rv1348	5:0,23,43,44,63	4:1,2,11,16
184 197	Rv2711 Rv1519	5:0,23,43,44,63	4:1,2,11,16
184 198	Rv2711 Rv1846c	4:0,43,44,63	4:1,7,11,16
184 158	Rv2711 Rv1847	4:0,43,44,63	4:1,7,11,16
184 199	Rv2711 Rv1876	5:0,23,43,44,63	6:1,2,7,11,16,20
184 200	Rv2711 Rv1935c	3:0,43,63	3:1,11,16
184 201	Rv2711 Rv1936	3:0,43,63	3:1,11,16
184 202	Rv2711 Rv2033c	3:0,43,63	3:1,11,16
184 203	Rv2711 Rv2034	3:0,43,63	3:1,11,16
184 204	Rv2711 Rv2122c	5:0,23,44,45,63	6:1,2,7,11,16,20
184 205	Rv2711 Rv2123	5:0,23,44,45,63	4:1,2,11,16
184 206	Rv2711 Rv2336	3:0,43,63	3:1,11,16
184 207	Rv2711 Rv2383c	5:0,23,43,44,63	6:1,2,7,11,16,20
184 169	Rv2711 Rv2384	5:0,23,43,44,63	6:1,2,7,11,16,20
184 208	Rv2711 Rv2386c	5:0,23,43,44,63	6:1,2,7,11,16,20
184 209	Rv2711 Rv2518c	3:0,43,63	3:1,11,16
184 210	Rv2711 Rv2769c	3:0,43,63	3:1,11,16
184 211	Rv2711 Rv2862c	3:0,43,63	3:1,11,16
184 212	Rv2711 Rv2864c	3:0,43,63	3:1,11,16
184 213	Rv2711 Rv2865	3:0,43,63	3:1,11,16
184 214	Rv2711 Rv3402c	4:0,23,43,63	6:1,2,7,11,16,20
184 215	Rv2711 Rv3403c	5:0,23,43,44,63	4:1,2,11,16
184 216	Rv2711 Rv3424c	3:0,43,63	3:1,11,16
184 217	Rv2711 Rv3425	3:0,43,63	3:1,11,16
184 218	Rv2711 Rv3429	3:0,43,63	3:1,11,16
184 219	Rv2711 Rv3489	3:0,43,63	3:1,11,16
184 220	Rv2711 Rv3838c	4:0,43,44,63	3:1,11,16
184 221	Rv2711 Rv3839	5:0,23,43,44,63	4:1,2,11,16
184 222	Rv2711 Rv3841	5:0,23,43,44,63	4:1,2,11,16
184 223	Rv2711 Rv3197	1:0	1:1
224 225	Rv2720 Rv0054	2:0,62	1:13
224 226	Rv2720 Rv0058	3:0,46,63	3:1,11,16
224 227	Rv2720 Rv0071	3:0,46,63	3:1,11,16
224 228	Rv2720 Rv0336	3:0,46,63	3:1,11,16
224 229	Rv2720 Rv0515	3:0,46,63	3:1,11,16
224 230	Rv2720 Rv0949	2:0,62	1:13
224 231	Rv2720 Rv1000c	3:0,46,63	3:1,11,16
224 232	Rv2720 Rv1379	3:0,46,63	3:1,11,16
224 233	Rv2720 Rv1420	2:0,62	1:13
224 234	Rv2720 Rv1633	2:0,62	1:13
224 235	Rv2720 Rv1638	2:0,62	1:13
224 236	Rv2720 Rv1696	2:0,62	1:13
224 237	Rv2720 Rv1702c	3:0,46,63	3:1,11,16
224 238	Rv2720 Rv2100	3:0,46,63	3:1,11,16
224 239	Rv2720 Rv2343c	2:0,62	1:13
224 240	Rv2720 Rv2579	3:0,46,63	3:1,11,16
224 241	Rv2720 Rv2594c	5:0,46,47,48,63	4:1,11,16,7
224 242	Rv2720 Rv2703	2:0,62	1:13
224 243	Rv2720 Rv2719c	7:0,46,47,48,49,50,63	4:1,11,16,7
224 224	Rv2720 Rv2720	8:0,46,47,48,49,50,62,63	5:1,13,11,16,7
224 244	Rv2720 Rv2737c	7:0,46,47,48,50,62,63	7:1,13,11,16,7,19,20
224 245	Rv2720 Rv3074	3:0,46,63	3:1,11,16
224 246	Rv2720 Rv3370c	3:0,46,63	3:1,11,16
224 247	Rv2720 Rv3395c	3:0,46,63	3:1,11,16
224 248	Rv2720 Rv3776	3:0,46,63	3:1,11,16
249 250	Rv3080c Rv1235	2:0,62	1:13
249 251	Rv3080c Rv1237	2:0,62	1:13
249 252	Rv3080c Rv1238	2:0,62	1:13
249 253	Rv3080c Rv1328	2:0,62	1:13
249 254	Rv3080c Rv1781c	2:0,62	1:13
249 255	Rv3080c Rv2117	2:0,62	1:13
256 257	Rv3133c Rv0079	2:0,4	2:1,2
256 258	Rv3133c Rv0571c	2:0,4	2:1,11
256 259	Rv3133c Rv0574c	2:0,4	3:1,2,11
256 260	Rv3133c Rv1733c	2:0,4	3:1,2,11
256 261	Rv3133c Rv1734c	2:0,4	2:1,11
256 262	Rv3133c Rv1737c	2:0,4	3:1,2,11
256 263	Rv3133c Rv1738	2:0,4	3:1,2,11
256 264	Rv3133c Rv1813c	2:0,4	3:1,2,11
256 265	Rv3133c Rv1996	2:0,4	3:1,2,11
256 266	Rv3133c Rv2005c	2:0,4	3:1,2,11
256 267	Rv3133c Rv2006	2:0,4	3:1,2,11
256 268	Rv3133c Rv2007c	2:0,4	3:1,2,11
256 128	Rv3133c Rv2031c	3:0,4,8	5:1,2,7,11,8
256 269	Rv3133c Rv2032	2:0,4	3:1,2,11
256 270	Rv3133c Rv2626c	2:0,4	3:1,2,11
256 271	Rv3133c Rv2627c	2:0,4	3:1,2,11
256 272	Rv3133c Rv2628	2:0,4	3:1,2,11
256 273	Rv3133c Rv3127	2:0,4	3:1,2,11
256 274	Rv3133c Rv3130c	2:0,4	3:1,2,11
256 275	Rv3133c Rv3131	2:0,4	3:1,2,11
256 276	Rv3133c Rv3134c	3:0,4,8	4:1,2,11,8
277 278	Rv3223c Rv0142	3:0,52,63	4:1,2,11,16
277 18	Rv3223c Rv0251c	3:0,52,63	4:1,2,11,16
277 19	Rv3223c Rv0252	3:0,52,63	4:1,2,11,16
277 20	Rv3223c Rv0350	3:0,51,63	5:1,11,16,18,21
277 279	Rv3223c Rv0355c	3:0,52,63	4:1,2,11,16
277 21	Rv3223c Rv0384c	4:0,51,52,63	6:1,2,11,16,18,21
277 22	Rv3223c Rv0385	4:0,51,52,63	6:1,2,11,16,18,21
277 182	Rv3223c Rv0991c	3:0,52,63	4:1,2,11,16
277 74	Rv3223c Rv1072	2:0,63	3:1,11,17
277 60	Rv3223c Rv1221	3:0,51,63	5:1,11,21,16,18
277 280	Rv3223c Rv1223	1:0	1:13
277 281	Rv3223c Rv1334	3:0,52,63	4:1,2,11,16
277 282	Rv3223c Rv1471	3:0,52,63	4:1,2,11,16
277 283	Rv3223c Rv1535	2:0,63	3:1,11,17
277 284	Rv3223c Rv1645c	3:0,52,63	4:1,2,11,16
277 285	Rv3223c Rv1646	3:0,52,63	4:1,2,11,16
277 286	Rv3223c Rv2308	2:0,63	3:1,11,17
277 287	Rv3223c Rv2466c	4:0,51,52,63	6:1,2,11,16,18,21
277 288	Rv3223c Rv2467	4:0,51,52,63	6:1,2,11,16,18,21
277 289	Rv3223c Rv2699c	3:0,52,63	4:1,2,11,16
277 129	Rv3223c Rv2700	3:0,52,63	4:1,2,11,16
277 242	Rv3223c Rv2703	1:0	1:13
277 61	Rv3223c Rv2710	4:0,51,52,63	7:1,2,11,16,18,21,15
277 290	Rv3223c Rv3054c	3:0,52,63	4:1,2,11,16
277 291	Rv3223c Rv3055	3:0,52,63	4:1,2,11,16
277 292	Rv3223c Rv3206c	3:0,52,63	4:1,2,11,16
277 277	Rv3223c Rv3223c	4:0,51,52,63	6:1,2,11,16,18,21
277 293	Rv3223c Rv3463	3:0,52,63	5:1,2,11,16,15
277 9	Rv3223c Rv3913	4:0,51,52,63	6:1,2,11,16,18,21
294 295	Rv3279c Rv0089	2:0,62	1:13
294 296	Rv3279c Rv1176c	2:0,62	1:13
294 297	Rv3279c Rv1568	2:0,62	1:13
294 298	Rv3279c Rv1589	2:0,62	1:13
299 300	Rv3286c Rv0009	4:0,15,53,63	4:1,11,2,16
299 301	Rv3286c Rv0011c	3:0,53,63	4:1,2,11,16
299 302	Rv3286c Rv0012	3:0,53,63	4:1,2,11,16
299 303	Rv3286c Rv0023	3:0,53,63	4:1,2,11,16
299 304	Rv3286c Rv0205	3:0,53,63	4:1,2,11,16
299 305	Rv3286c Rv0328	3:0,53,63	4:1,2,11,16
299 306	Rv3286c Rv0360c	4:0,15,53,63	4:1,11,2,16
299 307	Rv3286c Rv0430	4:0,15,53,63	4:1,11,2,16
299 308	Rv3286c Rv0516c	3:0,53,63	4:1,2,11,16
299 309	Rv3286c Rv0737	3:0,53,63	4:1,2,11,16
299 310	Rv3286c Rv0893c	3:0,53,63	4:1,2,11,16
299 311	Rv3286c Rv0962c	3:0,53,63	4:1,2,11,16
299 312	Rv3286c Rv1092c	3:0,53,63	4:1,2,11,16
299 313	Rv3286c Rv2118c	3:0,53,63	4:1,2,11,16
314 315	Rv3291c Rv0032	2:0,62	1:13
314 316	Rv3291c Rv0069c	2:0,62	1:13
314 317	Rv3291c Rv0189c	2:0,62	1:13
314 91	Rv3291c Rv0672	2:0,62	1:13
314 318	Rv3291c Rv0884c	2:0,62	1:13
314 38	Rv3291c Rv1281c	2:0,62	1:13
314 319	Rv3291c Rv1282c	2:0,62	1:13
314 320	Rv3291c Rv1559	2:0,62	1:13
314 321	Rv3291c Rv1640c	2:0,62	1:13
314 322	Rv3291c Rv1826	2:0,62	1:13
314 323	Rv3291c Rv1832	2:0,62	1:13
314 324	Rv3291c Rv2210c	2:0,62	1:13
314 325	Rv3291c Rv2211c	2:0,62	1:13
314 326	Rv3291c Rv2564	2:0,62	1:13
314 327	Rv3291c Rv2987c	1:0	1:13
314 328	Rv3291c Rv2988c	1:0	1:13
314 111	Rv3291c Rv2995c	1:0	1:13
314 329	Rv3291c Rv2996c	2:0,62	1:13
314 330	Rv3291c Rv3002c	2:0,62	1:13
314 331	Rv3291c Rv3003c	2:0,62	1:13
314 249	Rv3291c Rv3080c	2:0,62	1:13
314 314	Rv3291c Rv3291c	2:0,62	1:13
314 332	Rv3291c Rv3360	2:0,62	1:13
314 333	Rv3291c Rv3665c	2:0,62	1:13
314 334	Rv3291c Rv3710	1:0	1:13
314 335	Rv3291c Rv3858c	2:0,62	1:13
314 336	Rv3291c Rv3859c	2:0,62	1:13
337 57	Rv3334 Rv0969	2:0,62	1:13
338 339	Rv3414c Rv0341	3:0,54,63	5:1,2,11,16,21
338 340	Rv3414c Rv1815	3:0,54,63	5:1,2,11,16,21
338 341	Rv3414c Rv1884c	3:0,54,63	5:1,2,11,16,21
338 338	Rv3414c Rv3414c	3:0,54,63	5:1,2,11,16,21
342 343	Rv3574 Rv0223c	2:0,29	3:1,11,14
342 344	Rv3574 Rv0551c	2:0,29	4:1,7,11,14
342 345	Rv3574 Rv0687	2:0,29	3:1,11,14
342 346	Rv3574 Rv0940c	2:0,29	3:1,7,11
342 347	Rv3574 Rv0953c	2:0,29	3:1,7,11
342 348	Rv3574 Rv1627c	2:0,29	2:1,14
342 349	Rv3574 Rv1628c	2:0,29	3:1,11,14
342 350	Rv3574 Rv1894c	2:0,29	4:1,7,11,14
342 351	Rv3574 Rv2799	2:0,29	2:1,14
342 352	Rv3574 Rv2800	2:0,29	2:1,14
342 353	Rv3574 Rv3492c	2:0,29	2:1,14
342 354	Rv3574 Rv3493c	2:0,29	2:1,14
342 355	Rv3574 Rv3494c	2:0,29	2:1,14
342 356	Rv3574 Rv3495c	2:0,29	2:1,14
342 357	Rv3574 Rv3496c	2:0,29	2:1,14
342 358	Rv3574 Rv3497c	2:0,29	2:1,14
342 359	Rv3574 Rv3498c	2:0,29	2:1,14
342 360	Rv3574 Rv3499c	2:0,29	2:1,14
342 361	Rv3574 Rv3500c	2:0,29	2:1,14
342 362	Rv3574 Rv3501c	2:0,29	2:1,14
342 363	Rv3574 Rv3502c	2:0,29	2:1,14
342 364	Rv3574 Rv3503c	2:0,29	4:1,7,11,14
342 365	Rv3574 Rv3515c	2:0,29	4:1,7,11,14
342 366	Rv3574 Rv3516	2:0,29	4:1,7,11,14
342 367	Rv3574 Rv3518c	2:0,29	2:1,14
342 368	Rv3574 Rv3519	2:0,29	2:1,14
342 369	Rv3574 Rv3520c	2:0,29	4:1,7,11,14
342 370	Rv3574 Rv3526	2:0,29	3:1,14,11
342 371	Rv3574 Rv3527	2:0,29	2:1,14
342 372	Rv3574 Rv3529c	2:0,29	2:1,14
342 373	Rv3574 Rv3530c	2:0,29	2:1,14
342 374	Rv3574 Rv3531c	2:0,29	4:1,7,11,14
342 375	Rv3574 Rv3534c	2:0,29	2:1,14
342 376	Rv3574 Rv3535c	2:0,29	2:1,14
342 377	Rv3574 Rv3536c	2:0,29	2:1,14
342 378	Rv3574 Rv3540c	1:0	1:1
342 379	Rv3574 Rv3541c	2:0,29	2:1,14
342 380	Rv3574 Rv3542c	2:0,29	2:1,14
342 381	Rv3574 Rv3543c	2:0,29	2:1,14
342 382	Rv3574 Rv3544c	2:0,29	2:1,14
342 383	Rv3574 Rv3545c	2:0,29	4:1,7,11,14
342 384	Rv3574 Rv3567c	2:0,29	2:1,14
342 385	Rv3574 Rv3568c	2:0,29	2:1,14
342 386	Rv3574 Rv3569c	2:0,29	2:1,14
342 387	Rv3574 Rv3570c	2:0,29	4:1,7,11,14
342 388	Rv3574 Rv3571	2:0,29	4:1,7,11,14
342 389	Rv3574 Rv3572	2:0,29	2:1,14
342 390	Rv3574 Rv3573c	2:0,29	4:1,7,11,14
342 342	Rv3574 Rv3574	2:0,29	4:1,7,11,14
391 392	Rv3575c Rv0070c	2:0,62	1:13
391 393	Rv3575c Rv0772	2:0,62	1:13
391 394	Rv3575c Rv0777	2:0,62	1:13
391 395	Rv3575c Rv0780	2:0,62	1:13
391 396	Rv3575c Rv0803	2:0,62	1:13
391 397	Rv3575c Rv0808	2:0,62	1:13
391 398	Rv3575c Rv0809	2:0,62	1:13
391 399	Rv3575c Rv0956	2:0,62	1:13
391 400	Rv3575c Rv0957	2:0,62	1:13
391 401	Rv3575c Rv1017c	2:0,62	1:13
391 322	Rv3575c Rv1826	2:0,62	1:13
391 323	Rv3575c Rv1832	2:0,62	1:13
391 402	Rv3575c Rv2139	2:0,62	1:13
391 325	Rv3575c Rv2211c	2:0,62	1:13
391 403	Rv3575c Rv2919c	2:0,62	1:13
391 404	Rv3575c Rv3275c	2:0,62	1:13
391 405	Rv3575c Rv3276c	2:0,62	1:13
391 4	Rv3575c Rv3396c	2:0,62	1:13
391 5	Rv3575c Rv3411c	2:0,62	1:13
391 391	Rv3575c Rv3575c	2:0,62	1:13
406 407	Rv3648c Rv0006	2:0,62	1:13
408 2	Rv3676 Rv0002	2:0,61	2:1,11
408 407	Rv3676 Rv0006	2:0,62	1:13
408 300	Rv3676 Rv0009	2:0,62	1:13
408 409	Rv3676 Rv0019c	3:0,16,61	2:1,11
408 410	Rv3676 Rv0049	2:0,62	1:13
408 411	Rv3676 Rv0110	2:0,62	1:13
408 412	Rv3676 Rv0134	2:0,61	2:1,11
408 42	Rv3676 Rv0173	2:0,62	1:13
408 413	Rv3676 Rv0188	3:0,55,63	4:1,2,11,16
408 414	Rv3676 Rv0249c	2:0,61	2:1,11
408 415	Rv3676 Rv0256c	2:0,61	2:1,11
408 416	Rv3676 Rv0409	2:0,62	1:13
408 417	Rv3676 Rv0429c	2:0,61	2:1,11
408 187	Rv3676 Rv0451c	2:0,61	2:1,11
408 418	Rv3676 Rv0453	3:0,16,61	2:1,11
408 419	Rv3676 Rv0457c	2:0,61	2:1,11
408 420	Rv3676 Rv0458	3:0,61,62	3:1,13,11
408 421	Rv3676 Rv0462	2:0,62	1:13
408 422	Rv3676 Rv0478	2:0,62	1:13
408 423	Rv3676 Rv0483	3:0,55,63	4:1,2,11,16
408 23	Rv3676 Rv0485	2:0,62	1:13
408 43	Rv3676 Rv0572c	2:0,62	1:13
408 424	Rv3676 Rv0619	2:0,62	1:13
408 425	Rv3676 Rv0620	2:0,62	1:13
408 426	Rv3676 Rv0651	2:0,61	2:1,11
408 427	Rv3676 Rv0658c	2:0,61	2:1,11
408 428	Rv3676 Rv0680c	2:0,61	2:1,11
408 429	Rv3676 Rv0681	2:0,61	2:1,11
408 430	Rv3676 Rv0727c	2:0,62	1:13
408 431	Rv3676 Rv0754	2:0,62	1:13
408 432	Rv3676 Rv0805	2:0,61	2:1,11
408 433	Rv3676 Rv0851c	2:0,61	2:1,11
408 434	Rv3676 Rv0852	2:0,61	2:1,11
408 435	Rv3676 Rv0867c	3:0,55,63	6:1,2,7,11,16,19
408 318	Rv3676 Rv0884c	3:0,16,61	3:1,11,7
408 436	Rv3676 Rv0896	2:0,62	1:13
408 437	Rv3676 Rv0950c	3:0,16,61	2:1,11
408 125	Rv3676 Rv0951	4:0,16,61,62	3:1,13,11
408 438	Rv3676 Rv0952	2:0,62	1:13
408 439	Rv3676 Rv0996	2:0,61	2:1,11
408 312	Rv3676 Rv1092c	2:0,61	2:1,11
408 440	Rv3676 Rv1158c	3:0,16,61	2:1,11
408 441	Rv3676 Rv1159	3:0,16,61	2:1,11
408 442	Rv3676 Rv1185c	3:0,16,61	2:1,11
408 443	Rv3676 Rv1200	2:0,62	1:13
408 444	Rv3676 Rv1212c	2:0,62	1:13
408 445	Rv3676 Rv1213	2:0,62	1:13
408 446	Rv3676 Rv1230c	3:0,16,61	3:1,11,7
408 250	Rv3676 Rv1235	2:0,62	1:13
408 251	Rv3676 Rv1237	2:0,62	1:13
408 252	Rv3676 Rv1238	2:0,62	1:13
408 447	Rv3676 Rv1240	2:0,62	1:13
408 448	Rv3676 Rv1248c	2:0,62	1:13
408 449	Rv3676 Rv1256c	2:0,61	2:1,11
408 93	Rv3676 Rv1343c	2:0,62	1:13
408 450	Rv3676 Rv1386	3:0,16,61	2:1,11
408 451	Rv3676 Rv1387	3:0,55,63	4:1,2,11,16
408 452	Rv3676 Rv1405c	2:0,61	2:1,11
408 453	Rv3676 Rv1406	2:0,61	2:1,11
408 107	Rv3676 Rv1436	2:0,62	1:13
408 108	Rv3676 Rv1437	2:0,62	1:13
408 454	Rv3676 Rv1475c	2:0,62	1:13
408 455	Rv3676 Rv1538c	2:0,62	1:13
408 456	Rv3676 Rv1552	3:0,16,61	2:1,11
408 457	Rv3676 Rv1566c	3:0,16,61	2:1,11
408 458	Rv3676 Rv1581c	3:0,16,61	2:1,11
408 459	Rv3676 Rv1592c	3:0,55,63	4:1,2,11,16
408 25	Rv3676 Rv1692	2:0,62	1:13
408 460	Rv3676 Rv1719	2:0,62	1:13
408 461	Rv3676 Rv1759c	3:0,16,61	2:1,11
408 462	Rv3676 Rv1779c	2:0,61	2:1,11
408 463	Rv3676 Rv1780	2:0,61	2:1,11
408 464	Rv3676 Rv1810	3:0,16,61	2:1,11
408 465	Rv3676 Rv1976c	2:0,61	2:1,11
408 466	Rv3676 Rv1977	2:0,61	2:1,11
408 467	Rv3676 Rv1990c	2:0,61	2:1,11
408 468	Rv3676 Rv2077c	2:0,61	2:1,11
408 469	Rv3676 Rv2078	2:0,61	2:1,11
408 255	Rv3676 Rv2117	2:0,62	1:13
408 470	Rv3676 Rv2124c	2:0,61	2:1,11
408 471	Rv3676 Rv2215	2:0,62	1:13
408 472	Rv3676 Rv2220	2:0,62	1:13
408 473	Rv3676 Rv2239c	2:0,62	1:13
408 474	Rv3676 Rv2248	2:0,62	1:13
408 475	Rv3676 Rv2293c	2:0,62	1:13
408 476	Rv3676 Rv2294	2:0,62	1:13
408 206	Rv3676 Rv2336	3:0,16,61	2:1,11
408 477	Rv3676 Rv2342	2:0,61	2:1,11
408 141	Rv3676 Rv2359	2:0,62	1:13
408 478	Rv3676 Rv2385	2:0,61	2:1,11
408 479	Rv3676 Rv2396	2:0,61	2:1,11
408 480	Rv3676 Rv2406c	3:0,16,61	2:1,11
408 481	Rv3676 Rv2407	3:0,16,61	2:1,11
408 482	Rv3676 Rv2408	3:0,16,61	2:1,11
408 483	Rv3676 Rv2436	2:0,62	1:13
408 82	Rv3676 Rv2443	2:0,62	1:13
408 484	Rv3676 Rv2455c	2:0,62	1:13
408 485	Rv3676 Rv2485c	3:0,55,63	4:1,2,11,16
408 486	Rv3676 Rv2591	3:0,16,61	2:1,11
408 487	Rv3676 Rv2661c	2:0,62	1:13
408 289	Rv3676 Rv2699c	3:0,16,61	2:1,11
408 129	Rv3676 Rv2700	3:0,16,61	2:1,11
408 488	Rv3676 Rv2858c	2:0,62	1:13
408 489	Rv3676 Rv2986c	2:0,62	1:13
408 490	Rv3676 Rv3028c	2:0,62	1:13
408 491	Rv3676 Rv3029c	2:0,62	1:13
408 492	Rv3676 Rv3050c	2:0,61	2:1,11
408 493	Rv3676 Rv3063	2:0,61	2:1,11
408 249	Rv3676 Rv3080c	2:0,62	1:13
408 494	Rv3676 Rv3089	2:0,62	1:13
408 495	Rv3676 Rv3219	3:0,55,63	4:1,2,11,16
408 496	Rv3676 Rv3274c	2:0,62	1:13
408 497	Rv3676 Rv3295	2:0,61	2:1,11
408 498	Rv3676 Rv3302c	2:0,62	1:13
408 135	Rv3676 Rv3314c	2:0,62	1:13
408 499	Rv3676 Rv3316	2:0,62	1:13
408 500	Rv3676 Rv3318	2:0,62	1:13
408 501	Rv3676 Rv3319	2:0,62	1:13
408 26	Rv3676 Rv3332	2:0,62	1:13
408 4	Rv3676 Rv3396c	2:0,62	1:13
408 5	Rv3676 Rv3411c	2:0,62	1:13
408 502	Rv3676 Rv3454	2:0,61	2:1,11
408 366	Rv3676 Rv3516	2:0,62	1:13
408 503	Rv3676 Rv3525c	2:0,62	1:13
408 504	Rv3676 Rv3617	4:0,16,55,63	4:1,11,2,16
408 505	Rv3676 Rv3634c	2:0,62	1:13
408 506	Rv3676 Rv3635	2:0,62	1:13
408 507	Rv3676 Rv3650	3:0,16,61	2:1,11
408 508	Rv3676 Rv3652	2:0,61	2:1,11
408 408	Rv3676 Rv3676	2:0,62	1:13
408 509	Rv3676 Rv3696c	2:0,62	1:13
408 510	Rv3676 Rv3724A	2:0,61	2:1,11
408 511	Rv3676 Rv3729	2:0,61	2:1,11
408 512	Rv3676 Rv3843c	2:0,61	2:1,11
408 513	Rv3676 Rv3844	2:0,61	2:1,11
408 514	Rv3676 Rv3857c	2:0,61	2:1,11
408 515	Rv3676 Rv3879c	2:0,61	2:1,11
408 516	Rv3676 Rv3893c	2:0,61	2:1,11
517 517	Rv3744 Rv3744	2:0,56	4:1,4,7,11
518 519	Rv3855 Rv3854c	3:0,57,63	6:1,4,7,11,20,21
520 521	Rv1395 Rv0470c	2:0,63	3:1,11,17
520 522	Rv1395 Rv0667	3:0,58,63	3:1,11,16
520 523	Rv1395 Rv1251c	3:0,58,63	3:1,11,16
520 524	Rv1395 Rv1253	1:0	1:1
520 525	Rv1395 Rv1262c	3:0,58,63	3:1,11,16
520 526	Rv1395 Rv1263	3:0,58,63	3:1,11,16
520 527	Rv1395 Rv1394c	3:0,58,63	5:1,7,11,19,20
520 528	Rv1395 Rv1511	2:0,63	3:1,11,17
520 529	Rv1395 Rv2178c	3:0,58,63	3:1,11,16
520 530	Rv1395 Rv2198c	3:0,58,63	3:1,11,16
520 531	Rv1395 Rv2322c	3:0,58,63	3:1,11,16
520 532	Rv1395 Rv2728c	3:0,58,63	3:1,11,16
520 533	Rv1395 Rv2781c	3:0,58,63	3:1,11,16
520 534	Rv1395 Rv2908c	3:0,58,63	3:1,11,16
520 535	Rv1395 Rv3408	3:0,58,63	3:1,11,16
520 536	Rv1395 Rv3482c	3:0,58,63	3:1,11,16
520 537	Rv1395 Rv3816c	3:0,58,63	3:1,11,16
520 538	Rv1395 Rv3817	3:0,58,63	3:1,11,16
520 520	Rv1395 Rv1395	3:0,58,63	5:1,7,11,19,20
539 540	Rv0757 Rv0186	1:1	1:2
539 541	Rv0757 Rv3862c	2:1,2	1:2
539 542	Rv0757 Rv0250c	1:1	1:2
539 18	Rv0757 Rv0251c	2:1,2	2:2,3
539 181	Rv0757 Rv0440	1:1	1:2
539 68	Rv0757 Rv0467	1:1	1:2
539 69	Rv0757 Rv0468	1:1	1:2
539 543	Rv0757 Rv0677c	1:1	1:2
539 539	Rv0757 Rv0757	1:1	1:2
539 544	Rv0757 Rv0758	1:1	1:2
539 32	Rv0757 Rv0821c	1:1	1:2
539 545	Rv0757 Rv0847	2:1,2	1:2
539 55	Rv0757 Rv0967	1:1	1:2
539 56	Rv0757 Rv0968	1:1	1:2
539 546	Rv0757 Rv1180	2:1,2	2:2,3
539 547	Rv0757 Rv1184c	2:1,2	1:2
539 442	Rv0757 Rv1185c	2:1,2	2:2,3
539 548	Rv0757 Rv1217c	1:1	1:2
539 549	Rv0757 Rv1218c	1:1	1:2
539 550	Rv0757 Rv1219c	1:1	1:2
539 551	Rv0757 Rv1639c	2:1,2	2:2,3
539 552	Rv0757 Rv1687c	1:1	1:2
539 553	Rv0757 Rv1812c	1:1	1:2
539 554	Rv0757 Rv1986	1:1	1:2
539 265	Rv0757 Rv1996	1:1	1:2
539 555	Rv0757 Rv2137c	1:1	1:2
539 556	Rv0757 Rv2329c	2:1,2	1:2
539 557	Rv0757 Rv2376c	2:1,2	1:2
539 558	Rv0757 Rv2389c	1:1	1:2
539 559	Rv0757 Rv2390c	1:1	1:2
539 560	Rv0757 Rv2391	2:1,2	1:2
539 561	Rv0757 Rv2392	1:1	1:2
539 562	Rv0757 Rv2393	1:1	1:2
539 479	Rv0757 Rv2396	2:1,2	1:2
539 563	Rv0757 Rv2524c	1:1	1:2
539 564	Rv0757 Rv2590	2:1,2	1:2
539 565	Rv0757 Rv2621c	1:1	1:2
539 272	Rv0757 Rv2628	1:1	1:2
539 566	Rv0757 Rv2630	1:1	1:2
539 567	Rv0757 Rv2641	1:1	1:2
539 568	Rv0757 Rv2642	1:1	1:2
539 569	Rv0757 Rv2744c	1:1	1:2
539 570	Rv0757 Rv2780	1:1	1:2
539 273	Rv0757 Rv3127	1:1	1:2
539 571	Rv0757 Rv3129	1:1	1:2
539 572	Rv0757 Rv3132c	1:1	1:2
539 256	Rv0757 Rv3133c	1:1	1:2
539 573	Rv0757 Rv3137	1:1	1:2
539 574	Rv0757 Rv3141	1:1	1:2
539 575	Rv0757 Rv3143	1:1	1:2
539 576	Rv0757 Rv3146	1:1	1:2
539 577	Rv0757 Rv3147	1:1	1:2
539 578	Rv0757 Rv3148	1:1	1:2
539 579	Rv0757 Rv3155	1:1	1:2
539 580	Rv0757 Rv3161c	1:1	1:2
539 581	Rv0757 Rv3269	1:1	1:2
539 582	Rv0757 Rv3270	1:1	1:2
539 583	Rv0757 Rv3487c	2:1,2	1:2
539 584	Rv0757 Rv3822	2:1,2	1:2
539 585	Rv0757 Rv3825c	2:1,2	1:2
539 586	Rv0757 Rv3849	1:1	1:2
539 223	Rv0757 Rv3197	1:1	1:2
539 587	Rv0757 Rv3864	1:1	1:2
539 588	Rv0757 Rv3865	1:1	1:2
539 589	Rv0757 Rv3866	1:1	1:2
539 590	Rv0757 Rv3867	1:1	1:2
539 591	Rv0757 Rv3873	1:1	1:2
539 592	Rv0757 Rv3876	1:1	1:2
539 593	Rv0757 Rv3877	1:1	1:2
539 594	Rv0757 Rv3878	2:1,2	1:2
539 515	Rv0757 Rv3879c	1:1	1:2
539 595	Rv0757 Rv3880c	1:1	1:2
539 596	Rv0757 Rv3881c	1:1	1:2
539 597	Rv0757 Rv0469	1:1	1:2
539 598	Rv0757 Rv1040c	1:1	1:2
539 599	Rv0757 Rv3135	2:1,2	1:2
539 600	Rv0757 Rv3136	1:1	1:2
539 601	Rv0757 Rv3477	2:1,2	1:2
539 602	Rv0757 Rv0116c	1:2	1:2
539 603	Rv0757 Rv0206c	1:2	1:2
539 604	Rv0757 Rv0964c	1:2	1:2
539 605	Rv0757 Rv1179c	1:2	1:2
539 606	Rv0757 Rv1182	1:2	2:2,3
539 607	Rv0757 Rv1183	1:2	2:2,3
539 608	Rv0757 Rv1196	1:2	1:2
539 609	Rv0757 Rv1302	1:2	1:2
539 610	Rv0757 Rv1361c	1:2	2:2,3
539 611	Rv0757 Rv1638A	1:2	1:2
539 612	Rv0757 Rv2289	1:2	1:2
539 613	Rv0757 Rv2331	1:2	1:2
539 614	Rv0757 Rv2332	1:2	1:2
539 615	Rv0757 Rv2632c	1:2	1:2
539 616	Rv0757 Rv2633c	1:2	1:2
539 327	Rv0757 Rv2987c	1:2	1:2
539 617	Rv0757 Rv3312A	1:2	1:2
539 618	Rv0757 Rv3312c	1:2	1:2
539 619	Rv0757 Rv3478	1:2	1:2
539 620	Rv0757 Rv3479	1:2	1:2
539 178	Rv0757 Rv3612c	1:2	1:2
539 621	Rv0757 Rv3613c	1:2	1:2
539 622	Rv0757 Rv3614c	1:2	1:2
539 623	Rv0757 Rv3615c	1:2	1:2
539 624	Rv0757 Rv3616c	1:2	1:2
539 625	Rv0757 Rv3686c	1:2	1:2
539 626	Rv0757 Rv3767c	1:2	1:2
539 627	Rv0757 Rv3804c	1:2	2:2,3
539 628	Rv0757 Rv3823c	1:2	2:2,3
539 629	Rv0757 Rv3824c	1:2	1:2
539 630	Rv0757 Rv0042c	1:2	1:2
539 631	Rv0757 Rv0213c	1:2	1:2
539 632	Rv0757 Rv0263c	1:2	1:2
539 633	Rv0757 Rv0264c	1:2	1:2
539 634	Rv0757 Rv0278c	1:2	1:2
539 145	Rv0757 Rv0280	1:2	1:2
539 339	Rv0757 Rv0341	1:2	1:2
539 635	Rv0757 Rv0404	1:2	1:2
539 636	Rv0757 Rv0405	1:2	1:2
539 23	Rv0757 Rv0485	1:2	1:2
539 637	Rv0757 Rv0519c	1:2	1:2
539 638	Rv0757 Rv0520	1:2	1:2
539 639	Rv0757 Rv0584	1:2	1:2
539 640	Rv0757 Rv0597c	1:2	1:2
539 641	Rv0757 Rv0623	1:2	1:2
539 642	Rv0757 Rv0766c	1:2	1:2
539 643	Rv0757 Rv0782	1:2	1:2
539 644	Rv0757 Rv0835	1:2	1:2
539 311	Rv0757 Rv0962c	1:2	1:2
539 645	Rv0757 Rv1004c	1:2	1:2
539 646	Rv0757 Rv1039c	1:2	1:2
539 647	Rv0757 Rv1075c	1:2	1:2
539 648	Rv0757 Rv1128c	1:2	1:2
539 76	Rv0757 Rv1130	1:2	2:2,3
539 649	Rv0757 Rv1131	1:2	1:2
539 650	Rv0757 Rv1148c	1:2	1:2
539 651	Rv0757 Rv1214c	1:2	1:2
539 652	Rv0757 Rv1285	1:2	1:2
539 653	Rv0757 Rv1435c	1:2	1:2
539 654	Rv0757 Rv1505c	1:2	1:2
539 655	Rv0757 Rv1517	1:2	1:2
539 656	Rv0757 Rv1518	1:2	1:2
539 16	Rv0757 Rv1522c	1:2	1:2
539 657	Rv0757 Rv1525	1:2	1:2
539 658	Rv0757 Rv1527c	1:2	2:2,3
539 659	Rv0757 Rv1528c	1:2	1:2
539 660	Rv0757 Rv1574	1:2	1:2
539 661	Rv0757 Rv1615	1:2	1:2
539 662	Rv0757 Rv1651c	1:2	1:2
539 663	Rv0757 Rv1726	1:2	1:2
539 664	Rv0757 Rv1816	1:2	1:2
539 665	Rv0757 Rv1817	1:2	1:2
539 666	Rv0757 Rv1854c	1:2	1:2
539 667	Rv0757 Rv2009	1:2	1:2
539 668	Rv0757 Rv2010	1:2	1:2
539 669	Rv0757 Rv2165c	1:2	1:2
539 529	Rv0757 Rv2178c	1:2	1:2
539 670	Rv0757 Rv2254c	1:2	1:2
539 671	Rv0757 Rv2299c	1:2	1:2
539 672	Rv0757 Rv2654c	1:2	1:2
539 673	Rv0757 Rv2665	1:2	1:2
539 674	Rv0757 Rv2887	1:2	1:2
539 675	Rv0757 Rv2894c	1:2	1:2
539 676	Rv0757 Rv2930	1:2	2:2,3
539 677	Rv0757 Rv2931	1:2	1:2
539 678	Rv0757 Rv2932	1:2	1:2
539 495	Rv0757 Rv3219	1:2	1:2
539 679	Rv0757 Rv3268	1:2	1:2
539 680	Rv0757 Rv3350c	1:2	1:2
539 681	Rv0757 Rv3398c	1:2	1:2
539 214	Rv0757 Rv3402c	1:2	1:2
539 682	Rv0757 Rv3426	1:2	1:2
539 218	Rv0757 Rv3429	1:2	1:2
539 683	Rv0757 Rv3659c	1:2	1:2
539 684	Rv0757 Rv3768	1:2	1:2
539 685	Rv0757 Rv3902c	1:2	1:2
28 570	Rv0491 Rv2780	1:3	1:2
28 686	Rv0491 Rv1622c	1:3	1:2
28 649	Rv0491 Rv1131	1:3	1:2
28 687	Rv0491 Rv1470	1:3	1:2
28 688	Rv0491 Rv0101	1:3	1:2
28 467	Rv0491 Rv1990c	1:3	1:2
28 689	Rv0491 Rv2669	1:3	1:2
28 690	Rv0491 Rv0103c	1:3	1:2
28 116	Rv0491 Rv3846	1:3	1:2
28 691	Rv0491 Rv2424c	1:3	1:2
28 692	Rv0491 Rv2647	1:3	1:2
28 693	Rv0491 Rv3750c	1:3	1:2
28 694	Rv0491 Rv1089	1:3	1:2
28 695	Rv0491 Rv0096	1:3	1:2
28 696	Rv0491 Rv3660c	1:3	1:2
28 697	Rv0491 Rv0097	1:3	1:2
28 308	Rv0491 Rv0516c	1:3	1:2
28 698	Rv0491 Rv0807	1:3	1:2
28 699	Rv0491 Rv1284	1:3	1:2
28 265	Rv0491 Rv1996	1:3	1:2
28 270	Rv0491 Rv2626c	1:3	1:2
28 700	Rv0491 Rv2638	1:3	1:2
28 701	Rv0491 Rv2668	1:3	1:2
28 702	Rv0491 Rv2337c	1:3	1:2
28 616	Rv0491 Rv2633c	1:3	1:2
28 389	Rv0491 Rv3572	1:3	1:2
28 703	Rv0491 Rv0098	1:3	1:2
28 704	Rv0491 Rv0100	1:3	1:2
28 705	Rv0491 Rv3749c	1:3	1:2
28 706	Rv0491 Rv3890c	1:3	1:2
28 707	Rv0491 Rv0271c	1:3	1:2
28 708	Rv0491 Rv0974c	1:3	1:2
28 709	Rv0491 Rv1346	1:3	1:2
28 710	Rv0491 Rv3140	1:3	1:2
28 711	Rv0491 Rv0183	1:3	1:2
28 712	Rv0491 Rv1714	1:3	1:2
28 553	Rv0491 Rv1812c	1:3	1:2
28 328	Rv0491 Rv2988c	1:3	1:2
28 396	Rv0491 Rv0803	1:3	1:2
28 713	Rv0491 Rv1355c	1:3	1:2
28 714	Rv0491 Rv2244	1:3	1:2
28 177	Rv0491 Rv3229c	1:3	1:2
28 715	Rv0491 Rv0129c	1:3	1:2
28 716	Rv0491 Rv2488c	1:3	1:2
28 286	Rv0491 Rv2308	1:3	1:2
28 426	Rv0491 Rv0651	1:3	1:2
28 717	Rv0491 Rv0705	1:3	1:2
28 718	Rv0491 Rv0706	1:3	1:2
28 719	Rv0491 Rv0707	1:3	1:2
28 720	Rv0491 Rv0710	1:3	1:2
28 226	Rv0491 Rv0058	1:3	1:2
28 241	Rv0491 Rv2594c	1:3	1:2
28 721	Rv0491 Rv3644c	1:3	1:2
28 722	Rv0491 Rv3711c	1:3	1:2
28 723	Rv0491 Rv2783c	1:3	1:2
28 724	Rv0491 Rv3419c	1:3	1:2
28 725	Rv0491 Rv1252c	1:3	1:2
28 656	Rv0491 Rv1518	1:3	1:2
28 435	Rv0491 Rv0867c	1:3	1:2
28 726	Rv0491 Rv1433	1:3	1:2
28 727	Rv0491 Rv1457c	1:3	1:2
28 728	Rv0491 Rv2040c	1:3	1:2
28 729	Rv0491 Rv2835c	1:3	1:2
28 730	Rv0491 Rv0351	2:3,8	2:2,8
28 8	Rv0491 Rv2428	1:3	1:2
28 731	Rv0491 Rv2429	1:3	1:2
28 732	Rv0491 Rv3100c	1:3	1:2
28 733	Rv0491 Rv1199c	1:3	1:2
28 734	Rv0491 Rv3023c	1:3	1:2
28 650	Rv0491 Rv1148c	1:3	1:2
28 735	Rv0491 Rv2650c	1:3	1:2
28 736	Rv0491 Rv0916c	1:3	1:2
28 157	Rv0491 Rv1195	1:3	1:2
28 174	Rv0491 Rv3020c	1:3	1:2
28 737	Rv0491 Rv2430c	1:3	1:2
28 738	Rv0491 Rv3310	1:3	1:2
28 739	Rv0491 Rv1713	1:3	1:2
28 147	Rv0491 Rv0282	1:3	1:2
28 740	Rv0491 Rv0312	1:3	1:2
28 741	Rv0491 Rv0647c	1:3	1:2
28 742	Rv0491 Rv0839	1:3	1:2
28 743	Rv0491 Rv1330c	1:3	1:2
28 459	Rv0491 Rv1592c	1:3	1:2
28 744	Rv0491 Rv1942c	1:3	1:2
28 745	Rv0491 Rv2757c	1:3	1:2
28 746	Rv0491 Rv2760c	1:3	1:2
28 747	Rv0491 Rv2866	1:3	1:2
28 748	Rv0491 Rv3353c	1:3	1:2
28 749	Rv0491 Rv3586	1:3	1:2
28 750	Rv0491 Rv2687c	1:3	1:2
28 751	Rv0491 Rv3587c	1:3	1:2
28 752	Rv0491 Rv0616c	1:3	1:2
28 753	Rv0491 Rv1116	1:3	1:2
28 754	Rv0491 Rv2274c	1:3	1:2
28 755	Rv0491 Rv3861	1:3	1:2
28 307	Rv0491 Rv0430	1:3	1:2
28 756	Rv0491 Rv1891	1:3	1:2
256 757	Rv3133c Rv0080	1:4	1:2
256 758	Rv3133c Rv0081	1:4	1:2
256 759	Rv3133c Rv0082	1:4	1:2
256 760	Rv3133c Rv0083	1:4	1:2
256 761	Rv3133c Rv0569	1:4	1:2
256 762	Rv3133c Rv0570	1:4	1:2
256 43	Rv3133c Rv0572c	1:4	1:2
256 763	Rv3133c Rv1736c	1:4	1:2
256 553	Rv3133c Rv1812c	1:4	1:2
256 764	Rv3133c Rv1997	1:4	1:2
256 765	Rv3133c Rv2003c	1:4	1:2
256 766	Rv3133c Rv2004c	1:4	1:2
256 767	Rv3133c Rv2028c	1:4	1:2
256 768	Rv3133c Rv2029c	1:4	1:2
256 769	Rv3133c Rv2030c	1:4	1:2
256 770	Rv3133c Rv2623	1:4	1:2
256 771	Rv3133c Rv2624c	1:4	1:2
256 772	Rv3133c Rv2625c	1:4	1:2
256 773	Rv3133c Rv2629	1:4	1:2
256 566	Rv3133c Rv2630	1:4	1:2
256 774	Rv3133c Rv2631	1:4	1:2
256 775	Rv3133c Rv2830c	1:4	1:2
256 571	Rv3133c Rv3129	1:4	1:2
256 572	Rv3133c Rv3132c	2:4,8	2:2,8
256 256	Rv3133c Rv3133c	2:4,8	2:2,8
256 222	Rv3133c Rv3841	1:4	1:2
256 776	Rv3133c Rv3126c	1:4	1:2
256 777	Rv3133c Rv3128c	1:4	1:2
44 44	Rv0586 Rv0586	1:5	2:4,7
44 778	Rv0586 Rv0587	1:5	2:4,7
44 779	Rv0586 Rv0588	1:5	1:4
44 780	Rv0586 Rv0589	1:5	1:4
44 113	Rv0586 Rv0670	1:5	1:4
44 781	Rv0586 Rv0590	1:5	1:4
44 782	Rv0586 Rv0591	1:5	1:4
44 783	Rv0586 Rv0592	1:5	1:4
44 784	Rv0586 Rv0594	1:5	1:4
44 785	Rv0586 Rv0671	1:5	1:4
44 91	Rv0586 Rv0672	1:5	1:4
44 786	Rv0586 Rv0673	1:5	1:4
44 787	Rv0586 Rv0674	1:5	1:4
44 788	Rv0586 Rv0675	1:5	1:4
789 790	Rv0348 Rv0167	1:6	2:2,3
789 791	Rv0348 Rv0168	1:6	1:2
789 792	Rv0348 Rv0169	1:6	1:2
789 793	Rv0348 Rv0170	1:6	1:2
789 794	Rv0348 Rv0171	1:6	1:2
789 795	Rv0348 Rv0172	1:6	1:2
789 42	Rv0348 Rv0173	1:6	1:2
789 796	Rv0348 Rv0174	1:6	1:2
789 797	Rv0348 Rv0175	1:6	1:2
789 798	Rv0348 Rv0176	1:6	1:2
789 799	Rv0348 Rv0177	1:6	1:2
789 800	Rv0348 Rv0684	1:6	1:2
789 801	Rv0348 Rv0685	1:6	1:2
789 802	Rv0348 Rv0700	1:6	2:2,3
789 803	Rv0348 Rv0701	1:6	1:2
789 804	Rv0348 Rv0702	1:6	1:2
789 805	Rv0348 Rv0703	1:6	1:2
789 806	Rv0348 Rv0704	1:6	1:2
789 717	Rv0348 Rv0705	1:6	1:2
789 718	Rv0348 Rv0706	1:6	1:2
789 719	Rv0348 Rv0707	1:6	1:2
789 807	Rv0348 Rv0708	1:6	1:2
789 808	Rv0348 Rv0709	1:6	1:2
789 720	Rv0348 Rv0710	1:6	1:2
789 809	Rv0348 Rv0718	1:6	1:2
789 810	Rv0348 Rv0719	1:6	1:2
789 811	Rv0348 Rv0720	1:6	1:2
789 812	Rv0348 Rv0721	1:6	1:2
789 813	Rv0348 Rv0722	1:6	1:2
789 814	Rv0348 Rv0723	1:6	1:2
789 547	Rv0348 Rv1184c	1:6	1:2
789 442	Rv0348 Rv1185c	1:6	1:2
789 815	Rv0348 Rv1613	1:6	1:2
789 816	Rv0348 Rv1614	1:6	1:2
789 560	Rv0348 Rv2391	1:6	1:2
789 561	Rv0348 Rv2392	1:6	1:2
789 817	Rv0348 Rv2948c	1:6	1:2
789 818	Rv0348 Rv2949c	1:6	1:2
789 819	Rv0348 Rv2950c	1:6	1:2
789 578	Rv0348 Rv3148	1:6	1:2
789 820	Rv0348 Rv3149	1:6	1:2
789 821	Rv0348 Rv3150	1:6	1:2
789 822	Rv0348 Rv3151	1:6	1:2
789 823	Rv0348 Rv3152	1:6	1:2
789 824	Rv0348 Rv3153	1:6	1:2
789 825	Rv0348 Rv3154	1:6	1:2
789 826	Rv0348 Rv3460c	1:6	1:2
789 629	Rv0348 Rv3824c	1:6	1:2
789 585	Rv0348 Rv3825c	1:6	1:2
789 827	Rv0348 Rv3921c	1:6	1:2
789 828	Rv0348 Rv3922c	1:6	1:2
789 829	Rv0348 Rv3923c	1:6	1:2
789 830	Rv0348 Rv3924c	1:6	1:2
789 831	Rv0348 Rv0823c	1:6	1:2
789 832	Rv0348 Rv0824c	1:6	1:2
789 686	Rv0348 Rv1622c	1:6	1:2
789 833	Rv0348 Rv1623c	1:6	1:2
789 128	Rv0348 Rv2031c	1:6	1:2
789 773	Rv0348 Rv2629	1:6	1:2
789 566	Rv0348 Rv2630	1:6	1:2
789 834	Rv0348 Rv3048c	1:6	1:2
789 835	Rv0348 Rv3053c	1:6	1:2
789 836	Rv0348 Rv3139	1:6	1:2
789 710	Rv0348 Rv3140	1:6	1:2
789 407	Rv0348 Rv0006	1:6	1:2
789 837	Rv0348 Rv0007	1:6	1:2
789 226	Rv0348 Rv0058	1:6	1:2
789 121	Rv0348 Rv0108c	1:6	1:2
789 838	Rv0348 Rv0145	1:6	1:2
789 839	Rv0348 Rv0166	1:6	1:2
789 414	Rv0348 Rv0249c	1:6	1:2
789 840	Rv0348 Rv0364	1:6	1:2
789 307	Rv0348 Rv0430	1:6	1:2
789 597	Rv0348 Rv0469	1:6	1:2
789 841	Rv0348 Rv0635	1:6	1:2
789 842	Rv0348 Rv0636	1:6	1:2
789 843	Rv0348 Rv0637	1:6	1:2
789 844	Rv0348 Rv0642c	1:6	1:2
789 522	Rv0348 Rv0667	1:6	1:2
789 845	Rv0348 Rv0988	1:6	1:2
789 606	Rv0348 Rv1182	1:6	1:2
789 607	Rv0348 Rv1183	1:6	1:2
789 846	Rv0348 Rv1198	1:6	1:2
789 847	Rv0348 Rv1297	1:6	1:2
789 848	Rv0348 Rv1298	1:6	1:2
789 283	Rv0348 Rv1535	1:6	1:2
789 849	Rv0348 Rv1643	1:6	1:2
789 850	Rv0348 Rv1794	1:6	1:2
789 464	Rv0348 Rv1810	1:6	1:2
789 322	Rv0348 Rv1826	1:6	1:2
789 851	Rv0348 Rv1883c	1:6	1:2
789 852	Rv0348 Rv1886c	1:6	1:2
789 853	Rv0348 Rv2067c	1:6	1:2
789 854	Rv0348 Rv2080	1:6	1:2
789 855	Rv0348 Rv2147c	1:6	1:2
789 856	Rv0348 Rv2190c	1:6	1:2
789 857	Rv0348 Rv2441c	1:6	1:2
789 858	Rv0348 Rv2840c	1:6	1:2
789 859	Rv0348 Rv2928	1:6	1:2
789 860	Rv0348 Rv2959c	1:6	1:2
789 489	Rv0348 Rv2986c	1:6	1:2
789 599	Rv0348 Rv3135	1:6	1:2
789 861	Rv0348 Rv3377c	1:6	1:2
789 862	Rv0348 Rv3456c	1:6	1:2
789 863	Rv0348 Rv3457c	1:6	1:2
789 864	Rv0348 Rv3461c	1:6	1:2
789 601	Rv0348 Rv3477	1:6	1:2
789 619	Rv0348 Rv3478	1:6	1:2
789 583	Rv0348 Rv3487c	1:6	1:2
789 865	Rv0348 Rv3600c	1:6	1:2
789 866	Rv0348 Rv3680	1:6	1:2
789 625	Rv0348 Rv3686c	1:6	1:2
789 867	Rv0348 Rv3763	1:6	1:2
789 868	Rv0348 Rv3783	1:6	1:2
789 869	Rv0348 Rv3806c	1:6	1:2
789 584	Rv0348 Rv3822	1:6	1:2
789 628	Rv0348 Rv3823c	1:6	1:2
789 257	Rv0348 Rv0079	1:6	1:2
789 715	Rv0348 Rv0129c	1:6	1:2
789 413	Rv0348 Rv0188	1:6	1:2
789 870	Rv0348 Rv0211	1:6	1:2
789 871	Rv0348 Rv0233	1:6	1:2
789 872	Rv0348 Rv0276	1:6	1:2
789 339	Rv0348 Rv0341	1:6	1:2
789 873	Rv0348 Rv0347	1:6	3:2,3,7
789 761	Rv0348 Rv0569	1:6	2:2,3
789 762	Rv0348 Rv0570	1:6	1:2
789 43	Rv0348 Rv0572c	1:6	1:2
789 543	Rv0348 Rv0677c	1:6	1:2
789 432	Rv0348 Rv0805	1:6	1:2
789 874	Rv0348 Rv0885	1:6	1:2
789 55	Rv0348 Rv0967	1:6	1:2
789 56	Rv0348 Rv0968	1:6	1:2
789 875	Rv0348 Rv1303	1:6	1:2
789 876	Rv0348 Rv1304	1:6	1:2
789 877	Rv0348 Rv1332	1:6	1:2
789 878	Rv0348 Rv1461	1:6	1:2
789 879	Rv0348 Rv1577c	1:6	1:2
789 260	Rv0348 Rv1733c	1:6	1:2
789 262	Rv0348 Rv1737c	1:6	1:2
789 263	Rv0348 Rv1738	1:6	1:2
789 264	Rv0348 Rv1813c	1:6	1:2
789 198	Rv0348 Rv1846c	1:6	1:2
789 350	Rv0348 Rv1894c	1:6	1:2
789 880	Rv0348 Rv1955	1:6	1:2
789 265	Rv0348 Rv1996	1:6	2:2,3
789 764	Rv0348 Rv1997	1:6	2:2,3
789 269	Rv0348 Rv2032	1:6	2:2,3
789 881	Rv0348 Rv2160c	1:6	1:2
789 882	Rv0348 Rv2193	1:6	1:2
789 883	Rv0348 Rv2280	1:6	1:2
789 884	Rv0348 Rv2495c	1:6	1:2
789 885	Rv0348 Rv2497c	1:6	1:2
789 886	Rv0348 Rv2557	1:6	1:2
789 770	Rv0348 Rv2623	1:6	1:2
789 771	Rv0348 Rv2624c	1:6	1:2
789 772	Rv0348 Rv2625c	1:6	1:2
789 270	Rv0348 Rv2626c	1:6	1:2
789 271	Rv0348 Rv2627c	1:6	1:2
789 272	Rv0348 Rv2628	1:6	2:2,3
789 570	Rv0348 Rv2780	1:6	1:2
789 887	Rv0348 Rv2846c	1:6	1:2
789 273	Rv0348 Rv3127	1:6	1:2
789 571	Rv0348 Rv3129	1:6	1:2
789 274	Rv0348 Rv3130c	1:6	2:2,3
789 275	Rv0348 Rv3131	1:6	1:2
789 888	Rv0348 Rv3230c	1:6	1:2
789 889	Rv0348 Rv3675	1:6	1:2
789 222	Rv0348 Rv3841	1:6	1:2
789 890	Rv0348 Rv3842c	1:6	1:2
789 519	Rv0348 Rv3854c	1:6	1:2
789 789	Rv0348 Rv0348	1:6	1:7
789 777	Rv0348 Rv3128c	1:6	1:3
6 891	Rv0117 Rv1907c	1:8	1:8
6 112	Rv0117 Rv1909c	1:8	1:8
6 892	Rv0117 Rv1910c	1:8	1:8
6 893	Rv0117 Rv1911c	1:8	1:8
6 894	Rv0117 Rv1912c	1:8	1:8
6 676	Rv0117 Rv2930	1:8	1:8
6 677	Rv0117 Rv2931	1:8	1:8
6 678	Rv0117 Rv2932	1:8	1:8
6 895	Rv0117 Rv2933	1:8	1:8
6 896	Rv0117 Rv2934	1:8	1:8
6 897	Rv0117 Rv2935	1:8	1:8
6 898	Rv0117 Rv2936	1:8	1:8
6 899	Rv0117 Rv2937	1:8	1:8
6 900	Rv0117 Rv2938	1:8	1:8
6 901	Rv0117 Rv2939	1:8	1:8
6 902	Rv0117 Rv3537	1:8	1:8
6 903	Rv0117 Rv3538	1:8	1:8
904 905	Rv0260c Rv1460	1:8	1:8
904 878	Rv0260c Rv1461	1:8	1:8
904 906	Rv0260c Rv1462	1:8	1:8
904 907	Rv0260c Rv1463	1:8	1:8
904 908	Rv0260c Rv1464	1:8	1:8
904 909	Rv0260c Rv1465	1:8	1:8
904 910	Rv0260c Rv1466	1:8	1:8
911 912	Rv0445c Rv0244c	1:8	1:8
911 181	Rv0445c Rv0440	1:8	1:8
911 344	Rv0445c Rv0551c	1:8	1:8
911 905	Rv0445c Rv1460	1:8	1:8
911 878	Rv0445c Rv1461	1:8	1:8
911 906	Rv0445c Rv1462	1:8	1:8
911 907	Rv0445c Rv1463	1:8	1:8
911 908	Rv0445c Rv1464	1:8	1:8
911 909	Rv0445c Rv1465	1:8	1:8
911 910	Rv0445c Rv1466	1:8	1:8
911 676	Rv0445c Rv2930	1:8	1:8
911 677	Rv0445c Rv2931	1:8	1:8
911 678	Rv0445c Rv2932	1:8	1:8
911 895	Rv0445c Rv2933	1:8	1:8
911 896	Rv0445c Rv2934	1:8	1:8
911 897	Rv0445c Rv2935	1:8	1:8
911 898	Rv0445c Rv2936	1:8	1:8
911 899	Rv0445c Rv2937	1:8	1:8
911 900	Rv0445c Rv2938	1:8	1:8
911 901	Rv0445c Rv2939	1:8	1:8
911 913	Rv0445c Rv3197A	1:8	1:8
911 381	Rv0445c Rv3543c	1:8	1:8
911 382	Rv0445c Rv3544c	1:8	1:8
911 383	Rv0445c Rv3545c	1:8	1:8
911 914	Rv0445c Rv3504	1:8	1:8
911 915	Rv0445c Rv3505	1:8	1:8
911 916	Rv0445c Rv3550	1:8	1:8
911 917	Rv0445c Rv3551	1:8	1:8
911 918	Rv0445c Rv3552	1:8	1:8
28 20	Rv0491 Rv0350	1:8	1:8
28 919	Rv0491 Rv0352	1:8	1:8
28 17	Rv0491 Rv0353	1:8	1:8
28 572	Rv0491 Rv3132c	1:8	1:8
28 256	Rv0491 Rv3133c	1:8	1:8
28 276	Rv0491 Rv3134c	1:8	1:8
28 913	Rv0491 Rv3197A	1:8	1:8
28 920	Rv0491 Rv3249c	1:8	1:8
28 921	Rv0491 Rv3250c	1:8	1:8
28 922	Rv0491 Rv3251c	1:8	1:8
28 923	Rv0491 Rv3252c	1:8	1:8
28 924	Rv0491 Rv3417c	1:8	1:8
28 183	Rv0491 Rv3418c	1:8	1:8
28 902	Rv0491 Rv3537	1:8	1:8
28 903	Rv0491 Rv3538	1:8	1:8
925 905	Rv0818 Rv1460	1:8	1:8
925 878	Rv0818 Rv1461	1:8	1:8
925 906	Rv0818 Rv1462	1:8	1:8
925 907	Rv0818 Rv1463	1:8	1:8
925 908	Rv0818 Rv1464	1:8	1:8
925 909	Rv0818 Rv1465	1:8	1:8
925 910	Rv0818 Rv1466	1:8	1:8
925 920	Rv0818 Rv3249c	1:8	1:8
925 921	Rv0818 Rv3250c	1:8	1:8
925 922	Rv0818 Rv3251c	1:8	1:8
925 923	Rv0818 Rv3252c	1:8	1:8
925 381	Rv0818 Rv3543c	1:8	1:8
925 382	Rv0818 Rv3544c	1:8	1:8
925 383	Rv0818 Rv3545c	1:8	1:8
831 344	Rv0823c Rv0551c	1:8	1:8
831 916	Rv0823c Rv3550	1:8	1:8
831 917	Rv0823c Rv3551	1:8	1:8
831 918	Rv0823c Rv3552	1:8	1:8
58 20	Rv0981 Rv0350	1:8	1:8
58 730	Rv0981 Rv0351	1:8	1:8
58 919	Rv0981 Rv0352	1:8	1:8
58 17	Rv0981 Rv0353	1:8	1:8
58 924	Rv0981 Rv3417c	1:8	1:8
58 183	Rv0981 Rv3418c	1:8	1:8
60 20	Rv1221 Rv0350	1:8	1:8
60 730	Rv1221 Rv0351	1:8	1:8
60 919	Rv1221 Rv0352	1:8	1:8
60 17	Rv1221 Rv0353	1:8	1:8
926 905	Rv1359 Rv1460	1:8	1:8
926 878	Rv1359 Rv1461	1:8	1:8
926 906	Rv1359 Rv1462	1:8	1:8
926 907	Rv1359 Rv1463	1:8	1:8
926 908	Rv1359 Rv1464	1:8	1:8
926 909	Rv1359 Rv1465	1:8	1:8
926 910	Rv1359 Rv1466	1:8	1:8
926 676	Rv1359 Rv2930	1:8	1:8
926 677	Rv1359 Rv2931	1:8	1:8
926 678	Rv1359 Rv2932	1:8	1:8
926 895	Rv1359 Rv2933	1:8	1:8
926 896	Rv1359 Rv2934	1:8	1:8
926 897	Rv1359 Rv2935	1:8	1:8
926 898	Rv1359 Rv2936	1:8	1:8
926 899	Rv1359 Rv2937	1:8	1:8
926 900	Rv1359 Rv2938	1:8	1:8
926 901	Rv1359 Rv2939	1:8	1:8
926 920	Rv1359 Rv3249c	1:8	1:8
926 921	Rv1359 Rv3250c	1:8	1:8
926 922	Rv1359 Rv3251c	1:8	1:8
926 923	Rv1359 Rv3252c	1:8	1:8
926 914	Rv1359 Rv3504	1:8	1:8
926 915	Rv1359 Rv3505	1:8	1:8
95 905	Rv1931c Rv1460	1:8	1:8
95 878	Rv1931c Rv1461	1:8	1:8
95 906	Rv1931c Rv1462	1:8	1:8
95 907	Rv1931c Rv1463	1:8	1:8
95 908	Rv1931c Rv1464	1:8	1:8
95 909	Rv1931c Rv1465	1:8	1:8
95 910	Rv1931c Rv1466	1:8	1:8
95 916	Rv1931c Rv3550	1:8	1:8
95 917	Rv1931c Rv3551	1:8	1:8
95 918	Rv1931c Rv3552	1:8	1:8
117 676	Rv1956 Rv2930	1:8	1:8
117 677	Rv1956 Rv2931	1:8	1:8
117 678	Rv1956 Rv2932	1:8	1:8
117 895	Rv1956 Rv2933	1:8	1:8
117 896	Rv1956 Rv2934	1:8	1:8
117 897	Rv1956 Rv2935	1:8	1:8
117 898	Rv1956 Rv2936	1:8	1:8
117 899	Rv1956 Rv2937	1:8	1:8
117 900	Rv1956 Rv2938	1:8	1:8
117 901	Rv1956 Rv2939	1:8	1:8
117 913	Rv1956 Rv3197A	1:8	1:8
117 920	Rv1956 Rv3249c	1:8	1:8
117 921	Rv1956 Rv3250c	1:8	1:8
117 922	Rv1956 Rv3251c	1:8	1:8
117 923	Rv1956 Rv3252c	1:8	1:8
117 902	Rv1956 Rv3537	1:8	1:8
117 903	Rv1956 Rv3538	1:8	1:8
117 381	Rv1956 Rv3543c	1:8	1:8
117 382	Rv1956 Rv3544c	1:8	1:8
117 383	Rv1956 Rv3545c	1:8	1:8
117 916	Rv1956 Rv3550	1:8	1:8
117 917	Rv1956 Rv3551	1:8	1:8
117 918	Rv1956 Rv3552	1:8	1:8
467 181	Rv1990c Rv0440	1:8	1:8
927 68	Rv2017 Rv0467	1:8	1:8
927 69	Rv2017 Rv0468	1:8	1:8
927 572	Rv2017 Rv3132c	1:8	1:8
927 256	Rv2017 Rv3133c	1:8	1:8
927 276	Rv2017 Rv3134c	1:8	1:8
927 381	Rv2017 Rv3543c	1:8	1:8
927 382	Rv2017 Rv3544c	1:8	1:8
927 383	Rv2017 Rv3545c	1:8	1:8
928 181	Rv2021c Rv0440	1:8	1:8
928 344	Rv2021c Rv0551c	1:8	1:8
928 564	Rv2021c Rv2590	1:8	1:8
928 924	Rv2021c Rv3417c	1:8	1:8
928 183	Rv2021c Rv3418c	1:8	1:8
928 902	Rv2021c Rv3537	1:8	1:8
928 903	Rv2021c Rv3538	1:8	1:8
203 912	Rv2034 Rv0244c	1:8	1:8
203 20	Rv2034 Rv0350	1:8	1:8
203 730	Rv2034 Rv0351	1:8	1:8
203 919	Rv2034 Rv0352	1:8	1:8
203 17	Rv2034 Rv0353	1:8	1:8
203 181	Rv2034 Rv0440	1:8	1:8
203 929	Rv2034 Rv1094	1:8	1:8
203 891	Rv2034 Rv1907c	1:8	1:8
203 7	Rv2034 Rv1908c	1:8	1:8
203 112	Rv2034 Rv1909c	1:8	1:8
203 892	Rv2034 Rv1910c	1:8	1:8
203 893	Rv2034 Rv1911c	1:8	1:8
203 894	Rv2034 Rv1912c	1:8	1:8
203 913	Rv2034 Rv3197A	1:8	1:8
203 914	Rv2034 Rv3504	1:8	1:8
203 915	Rv2034 Rv3505	1:8	1:8
203 381	Rv2034 Rv3543c	1:8	1:8
203 382	Rv2034 Rv3544c	1:8	1:8
203 383	Rv2034 Rv3545c	1:8	1:8
930 597	Rv2175c Rv0469	1:8	1:8
930 916	Rv2175c Rv3550	1:8	1:8
930 917	Rv2175c Rv3551	1:8	1:8
930 918	Rv2175c Rv3552	1:8	1:8
689 572	Rv2669 Rv3132c	1:8	1:8
689 256	Rv2669 Rv3133c	1:8	1:8
689 276	Rv2669 Rv3134c	1:8	1:8
61 68	Rv2710 Rv0467	1:8	1:8
61 69	Rv2710 Rv0468	1:8	1:8
61 564	Rv2710 Rv2590	1:8	1:8
83 676	Rv2745c Rv2930	1:8	1:8
83 677	Rv2745c Rv2931	1:8	1:8
83 678	Rv2745c Rv2932	1:8	1:8
83 895	Rv2745c Rv2933	1:8	1:8
83 896	Rv2745c Rv2934	1:8	1:8
83 897	Rv2745c Rv2935	1:8	1:8
83 898	Rv2745c Rv2936	1:8	1:8
83 899	Rv2745c Rv2937	1:8	1:8
83 900	Rv2745c Rv2938	1:8	1:8
83 901	Rv2745c Rv2939	1:8	1:8
83 924	Rv2745c Rv3417c	1:8	1:8
83 183	Rv2745c Rv3418c	1:8	1:8
256 20	Rv3133c Rv0350	1:8	1:8
256 730	Rv3133c Rv0351	1:8	1:8
256 919	Rv3133c Rv0352	1:8	1:8
256 17	Rv3133c Rv0353	1:8	1:8
256 68	Rv3133c Rv0467	1:8	1:8
256 69	Rv3133c Rv0468	1:8	1:8
256 564	Rv3133c Rv2590	1:8	1:8
256 914	Rv3133c Rv3504	1:8	1:8
256 915	Rv3133c Rv3505	1:8	1:8
931 564	Rv3164c Rv2590	1:8	1:8
932 929	Rv3328c Rv1094	1:8	1:8
337 916	Rv3334 Rv3550	1:8	1:8
337 917	Rv3334 Rv3551	1:8	1:8
337 918	Rv3334 Rv3552	1:8	1:8
338 924	Rv3414c Rv3417c	1:8	1:8
338 183	Rv3414c Rv3418c	1:8	1:8
338 902	Rv3414c Rv3537	1:8	1:8
338 903	Rv3414c Rv3538	1:8	1:8
933 912	Rv3416 Rv0244c	1:8	1:8
933 20	Rv3416 Rv0350	1:8	1:8
933 730	Rv3416 Rv0351	1:8	1:8
933 919	Rv3416 Rv0352	1:8	1:8
933 17	Rv3416 Rv0353	1:8	1:8
933 68	Rv3416 Rv0467	1:8	1:8
933 69	Rv3416 Rv0468	1:8	1:8
933 597	Rv3416 Rv0469	1:8	1:8
933 344	Rv3416 Rv0551c	1:8	1:8
933 929	Rv3416 Rv1094	1:8	1:8
933 905	Rv3416 Rv1460	1:8	1:8
933 878	Rv3416 Rv1461	1:8	1:8
933 906	Rv3416 Rv1462	1:8	1:8
933 907	Rv3416 Rv1463	1:8	1:8
933 908	Rv3416 Rv1464	1:8	1:8
933 909	Rv3416 Rv1465	1:8	1:8
933 910	Rv3416 Rv1466	1:8	1:8
933 891	Rv3416 Rv1907c	1:8	1:8
933 7	Rv3416 Rv1908c	1:8	1:8
933 112	Rv3416 Rv1909c	1:8	1:8
933 892	Rv3416 Rv1910c	1:8	1:8
933 893	Rv3416 Rv1911c	1:8	1:8
933 894	Rv3416 Rv1912c	1:8	1:8
933 676	Rv3416 Rv2930	1:8	1:8
933 677	Rv3416 Rv2931	1:8	1:8
933 678	Rv3416 Rv2932	1:8	1:8
933 895	Rv3416 Rv2933	1:8	1:8
933 896	Rv3416 Rv2934	1:8	1:8
933 897	Rv3416 Rv2935	1:8	1:8
933 898	Rv3416 Rv2936	1:8	1:8
933 899	Rv3416 Rv2937	1:8	1:8
933 900	Rv3416 Rv2938	1:8	1:8
933 901	Rv3416 Rv2939	1:8	1:8
933 913	Rv3416 Rv3197A	1:8	1:8
933 924	Rv3416 Rv3417c	1:8	1:8
933 183	Rv3416 Rv3418c	1:8	1:8
933 914	Rv3416 Rv3504	1:8	1:8
933 915	Rv3416 Rv3505	1:8	1:8
933 902	Rv3416 Rv3537	1:8	1:8
933 903	Rv3416 Rv3538	1:8	1:8
933 381	Rv3416 Rv3543c	1:8	1:8
933 382	Rv3416 Rv3544c	1:8	1:8
933 383	Rv3416 Rv3545c	1:8	1:8
933 916	Rv3416 Rv3550	1:8	1:8
933 917	Rv3416 Rv3551	1:8	1:8
933 918	Rv3416 Rv3552	1:8	1:8
934 929	Rv3557c Rv1094	1:8	1:8
934 905	Rv3557c Rv1460	1:8	1:8
934 878	Rv3557c Rv1461	1:8	1:8
934 906	Rv3557c Rv1462	1:8	1:8
934 907	Rv3557c Rv1463	1:8	1:8
934 908	Rv3557c Rv1464	1:8	1:8
934 909	Rv3557c Rv1465	1:8	1:8
934 910	Rv3557c Rv1466	1:8	1:8
935 344	Rv3678c Rv0551c	1:8	1:8
935 564	Rv3678c Rv2590	1:8	1:8
935 924	Rv3678c Rv3417c	1:8	1:8
935 183	Rv3678c Rv3418c	1:8	1:8
936 920	Rv3681c Rv3249c	1:8	1:8
936 921	Rv3681c Rv3250c	1:8	1:8
936 922	Rv3681c Rv3251c	1:8	1:8
936 923	Rv3681c Rv3252c	1:8	1:8
937 929	Rv3692 Rv1094	1:8	1:8
937 676	Rv3692 Rv2930	1:8	1:8
937 677	Rv3692 Rv2931	1:8	1:8
937 678	Rv3692 Rv2932	1:8	1:8
937 895	Rv3692 Rv2933	1:8	1:8
937 896	Rv3692 Rv2934	1:8	1:8
937 897	Rv3692 Rv2935	1:8	1:8
937 898	Rv3692 Rv2936	1:8	1:8
937 899	Rv3692 Rv2937	1:8	1:8
937 900	Rv3692 Rv2938	1:8	1:8
937 901	Rv3692 Rv2939	1:8	1:8
937 572	Rv3692 Rv3132c	1:8	1:8
937 256	Rv3692 Rv3133c	1:8	1:8
937 276	Rv3692 Rv3134c	1:8	1:8
517 912	Rv3744 Rv0244c	1:8	1:8
938 597	Rv3833 Rv0469	1:8	1:8
938 572	Rv3833 Rv3132c	1:8	1:8
938 256	Rv3833 Rv3133c	1:8	1:8
938 276	Rv3833 Rv3134c	1:8	1:8
911 128	Rv0445c Rv2031c	1:8	1:8
928 939	Rv2021c Rv3874	1:8	1:8
928 940	Rv2021c Rv3875	1:8	1:8
203 128	Rv2034 Rv2031c	1:8	1:8
61 939	Rv2710 Rv3874	1:8	1:8
61 940	Rv2710 Rv3875	1:8	1:8
338 939	Rv3414c Rv3874	1:8	1:8
338 940	Rv3414c Rv3875	1:8	1:8
933 128	Rv3416 Rv2031c	1:8	1:8
935 128	Rv3678c Rv2031c	1:8	1:8
936 128	Rv3681c Rv2031c	1:8	1:8
58 941	Rv0981 Rv0047c	1:9	1:2
58 257	Rv0981 Rv0079	1:9	1:2
58 757	Rv0981 Rv0080	1:9	1:2
58 18	Rv0981 Rv0251c	1:9	1:2
58 15	Rv0981 Rv0262c	1:9	1:2
58 632	Rv0981 Rv0263c	1:9	1:2
58 633	Rv0981 Rv0264c	1:9	1:2
58 942	Rv0981 Rv0342	1:9	1:2
58 943	Rv0981 Rv0343	1:9	1:2
58 944	Rv0981 Rv0465c	1:9	1:2
58 68	Rv0981 Rv0467	1:9	1:2
58 423	Rv0981 Rv0483	1:9	1:2
58 761	Rv0981 Rv0569	1:9	1:2
58 762	Rv0981 Rv0570	1:9	1:2
58 259	Rv0981 Rv0574c	1:9	1:2
58 945	Rv0981 Rv0843	1:9	1:2
58 946	Rv0981 Rv0990c	1:9	1:2
58 182	Rv0981 Rv0991c	1:9	1:2
58 67	Rv0981 Rv1057	1:9	1:2
58 947	Rv0981 Rv1073	1:9	1:2
58 76	Rv0981 Rv1130	1:9	1:2
58 649	Rv0981 Rv1131	1:9	1:2
58 948	Rv0981 Rv1194c	1:9	1:2
58 157	Rv0981 Rv1195	1:9	1:2
58 949	Rv0981 Rv1342c	1:9	1:2
58 93	Rv0981 Rv1343c	1:9	1:2
58 194	Rv0981 Rv1344	1:9	1:2
58 610	Rv0981 Rv1361c	1:9	1:2
58 459	Rv0981 Rv1592c	1:9	1:2
58 763	Rv0981 Rv1736c	1:9	1:2
58 262	Rv0981 Rv1737c	1:9	1:2
58 950	Rv0981 Rv1778c	1:9	1:2
58 951	Rv0981 Rv1806	1:9	1:2
58 952	Rv0981 Rv1807	1:9	1:2
58 953	Rv0981 Rv1811	1:9	1:2
58 264	Rv0981 Rv1813c	1:9	1:2
58 766	Rv0981 Rv2004c	1:9	1:2
58 266	Rv0981 Rv2005c	1:9	1:2
58 268	Rv0981 Rv2007c	1:9	1:2
58 767	Rv0981 Rv2028c	1:9	1:2
58 768	Rv0981 Rv2029c	1:9	1:2
58 769	Rv0981 Rv2030c	1:9	1:2
58 269	Rv0981 Rv2032	1:9	1:2
58 79	Rv0981 Rv2053c	1:9	1:2
58 205	Rv0981 Rv2123	1:9	1:2
58 954	Rv0981 Rv2172c	1:9	1:2
58 955	Rv0981 Rv2225	1:9	1:2
58 479	Rv0981 Rv2396	1:9	1:2
58 8	Rv0981 Rv2428	1:9	1:2
58 731	Rv0981 Rv2429	1:9	1:2
58 770	Rv0981 Rv2623	1:9	1:2
58 771	Rv0981 Rv2624c	1:9	1:2
58 772	Rv0981 Rv2625c	1:9	1:2
58 270	Rv0981 Rv2626c	1:9	1:2
58 271	Rv0981 Rv2627c	1:9	1:2
58 272	Rv0981 Rv2628	1:9	1:2
58 773	Rv0981 Rv2629	1:9	1:2
58 566	Rv0981 Rv2630	1:9	1:2
58 774	Rv0981 Rv2631	1:9	1:2
58 956	Rv0981 Rv2705c	1:9	1:2
58 957	Rv0981 Rv2782c	1:9	1:2
58 676	Rv0981 Rv2930	1:9	1:2
58 677	Rv0981 Rv2931	1:9	1:2
58 678	Rv0981 Rv2932	1:9	1:2
58 895	Rv0981 Rv2933	1:9	1:2
58 896	Rv0981 Rv2934	1:9	1:2
58 898	Rv0981 Rv2936	1:9	1:2
58 899	Rv0981 Rv2937	1:9	1:2
58 900	Rv0981 Rv2938	1:9	1:2
58 958	Rv0981 Rv2940c	1:9	1:2
58 959	Rv0981 Rv3093c	1:9	1:2
58 960	Rv0981 Rv3094c	1:9	1:2
58 599	Rv0981 Rv3135	1:9	1:2
58 573	Rv0981 Rv3137	1:9	1:2
58 836	Rv0981 Rv3139	1:9	1:2
58 710	Rv0981 Rv3140	1:9	1:2
58 961	Rv0981 Rv3354	1:9	1:2
58 215	Rv0981 Rv3403c	1:9	1:2
58 962	Rv0981 Rv3524	1:9	1:2
58 865	Rv0981 Rv3600c	1:9	1:2
58 963	Rv0981 Rv3601c	1:9	1:2
58 964	Rv0981 Rv3602c	1:9	1:2
58 965	Rv0981 Rv3603c	1:9	1:2
58 626	Rv0981 Rv3767c	1:9	1:2
58 541	Rv0981 Rv3862c	1:9	1:2
58 966	Rv0981 Rv3872	1:9	1:2
58 515	Rv0981 Rv3879c	1:9	1:2
58 630	Rv0981 Rv0042c	1:9	1:2
58 967	Rv0981 Rv0118c	1:9	1:2
58 839	Rv0981 Rv0166	1:9	1:2
58 790	Rv0981 Rv0167	1:9	1:2
58 792	Rv0981 Rv0169	1:9	1:2
58 793	Rv0981 Rv0170	1:9	1:2
58 795	Rv0981 Rv0172	1:9	1:2
58 796	Rv0981 Rv0174	1:9	1:2
58 968	Rv0981 Rv0655	1:9	1:2
58 969	Rv0981 Rv0692	1:9	1:2
58 970	Rv0981 Rv0693	1:9	1:2
58 971	Rv0981 Rv0694	1:9	1:2
58 972	Rv0981 Rv0695	1:9	1:2
58 973	Rv0981 Rv0696	1:9	1:2
58 974	Rv0981 Rv0827c	1:9	1:2
58 35	Rv0981 Rv0935	1:9	1:2
58 975	Rv0981 Rv0936	1:9	1:2
58 976	Rv0981 Rv1013	1:9	1:2
58 876	Rv0981 Rv1304	1:9	1:2
58 977	Rv0981 Rv1305	1:9	1:2
58 978	Rv0981 Rv1306	1:9	1:2
58 979	Rv0981 Rv1307	1:9	1:2
58 980	Rv0981 Rv1308	1:9	1:2
58 981	Rv0981 Rv1310	1:9	1:2
58 982	Rv0981 Rv1312	1:9	1:2
58 341	Rv0981 Rv1884c	1:9	1:2
58 983	Rv0981 Rv2074	1:9	1:2
58 560	Rv0981 Rv2391	1:9	1:2
58 561	Rv0981 Rv2392	1:9	1:2
58 562	Rv0981 Rv2393	1:9	1:2
58 485	Rv0981 Rv2485c	1:9	1:2
58 984	Rv0981 Rv2504c	1:9	1:2
58 985	Rv0981 Rv2600	1:9	1:2
58 887	Rv0981 Rv2846c	1:9	1:2
58 820	Rv0981 Rv3149	1:9	1:2
58 823	Rv0981 Rv3152	1:9	1:2
58 824	Rv0981 Rv3153	1:9	1:2
58 825	Rv0981 Rv3154	1:9	1:2
58 579	Rv0981 Rv3155	1:9	1:2
58 986	Rv0981 Rv3157	1:9	1:2
58 581	Rv0981 Rv3269	1:9	1:2
58 987	Rv0981 Rv3582c	1:9	1:2
58 178	Rv0981 Rv3612c	1:9	1:2
58 504	Rv0981 Rv3617	1:9	1:2
58 988	Rv0981 Rv3633	1:9	1:2
60 989	Rv1221 Rv0479c	1:10	1:2
60 436	Rv1221 Rv0896	2:10,11	2:2,3
60 990	Rv1221 Rv1630	1:10	1:2
60 991	Rv1221 Rv2094c	1:10	2:2,3
60 992	Rv1221 Rv2271	1:10	1:2
60 993	Rv1221 Rv2272	1:10	2:2,3
60 994	Rv1221 Rv2276	1:10	1:2
60 995	Rv1221 Rv2519	1:10	1:2
60 996	Rv1221 Rv2684	1:10	1:2
60 997	Rv1221 Rv2971	1:10	1:2
60 492	Rv1221 Rv3050c	1:10	1:2
60 710	Rv1221 Rv3140	1:10	1:2
60 998	Rv1221 Rv3592	1:10	1:2
60 505	Rv1221 Rv3634c	1:10	1:2
60 626	Rv1221 Rv3767c	1:10	2:2,3
60 999	Rv1221 Rv3826	1:10	1:2
60 870	Rv1221 Rv0211	1:11	1:2
60 1000	Rv1221 Rv0997	1:11	1:2
60 1001	Rv1221 Rv1129c	2:11,63	3:2,11,16
60 649	Rv1221 Rv1131	1:11	1:2
60 1002	Rv1221 Rv1932	1:11	1:2
60 1003	Rv1221 Rv2523c	1:11	1:2
60 581	Rv1221 Rv3269	1:11	1:2
60 300	Rv1221 Rv0009	1:11	1:2
60 226	Rv1221 Rv0058	1:11	1:2
60 121	Rv1221 Rv0108c	1:11	1:2
60 715	Rv1221 Rv0129c	1:11	1:2
60 790	Rv1221 Rv0167	1:11	1:2
60 792	Rv1221 Rv0169	1:11	1:2
60 794	Rv1221 Rv0171	1:11	1:2
60 795	Rv1221 Rv0172	1:11	1:2
60 796	Rv1221 Rv0174	1:11	1:2
60 1004	Rv1221 Rv0220	1:11	1:2
60 1005	Rv1221 Rv0227c	1:11	1:2
60 123	Rv1221 Rv0287	1:11	1:2
60 873	Rv1221 Rv0347	1:11	1:2
60 1006	Rv1221 Rv0455c	1:11	1:2
60 1007	Rv1221 Rv0649	1:11	1:2
60 800	Rv1221 Rv0684	1:11	1:2
60 801	Rv1221 Rv0685	1:11	1:2
60 802	Rv1221 Rv0700	1:11	1:2
60 804	Rv1221 Rv0702	1:11	1:2
60 807	Rv1221 Rv0708	1:11	1:2
60 1008	Rv1221 Rv0732	1:11	1:2
60 1009	Rv1221 Rv0760c	1:11	1:2
60 1010	Rv1221 Rv0863	1:11	1:2
60 1011	Rv1221 Rv0888	1:11	1:2
60 438	Rv1221 Rv0952	1:11	1:2
60 401	Rv1221 Rv1017c	1:11	1:2
60 1012	Rv1221 Rv1037c	1:11	1:2
60 1013	Rv1221 Rv1078	1:11	1:2
60 1014	Rv1221 Rv1174c	1:11	1:2
60 1015	Rv1221 Rv1197	1:11	1:2
60 1016	Rv1221 Rv1233c	1:11	1:2
60 847	Rv1221 Rv1297	1:11	1:2
60 876	Rv1221 Rv1304	1:11	1:2
60 978	Rv1221 Rv1306	1:11	1:2
60 981	Rv1221 Rv1310	1:11	1:2
60 451	Rv1221 Rv1387	1:11	1:2
60 1017	Rv1221 Rv1388	1:11	1:2
60 1018	Rv1221 Rv1398c	1:11	1:2
60 1019	Rv1221 Rv1626	1:11	1:2
60 1020	Rv1221 Rv1636	1:11	1:2
60 1021	Rv1221 Rv1641	1:11	1:2
60 1022	Rv1221 Rv1718	1:11	1:2
60 263	Rv1221 Rv1738	1:11	1:2
60 1023	Rv1221 Rv1792	1:11	1:2
60 322	Rv1221 Rv1826	1:11	1:2
60 1024	Rv1221 Rv1827	1:11	1:2
60 341	Rv1221 Rv1884c	1:11	1:2
60 1025	Rv1221 Rv1885c	1:11	1:2
60 852	Rv1221 Rv1886c	1:11	1:2
60 1026	Rv1221 Rv1925	1:11	1:2
60 1027	Rv1221 Rv1980c	1:11	1:2
60 1028	Rv1221 Rv2111c	1:11	1:2
60 1029	Rv1221 Rv2185c	1:11	1:2
60 882	Rv1221 Rv2193	1:11	1:2
60 1030	Rv1221 Rv2195	1:11	1:2
60 1031	Rv1221 Rv2196	1:11	1:2
60 1032	Rv1221 Rv2204c	1:11	1:2
60 471	Rv1221 Rv2215	1:11	1:2
60 472	Rv1221 Rv2220	1:11	1:2
60 1033	Rv1221 Rv2241	1:11	1:2
60 1034	Rv1221 Rv2243	1:11	1:2
60 714	Rv1221 Rv2244	1:11	1:2
60 1035	Rv1221 Rv2346c	1:11	1:2
60 1036	Rv1221 Rv2347c	1:11	1:2
60 1037	Rv1221 Rv2348c	1:11	1:2
60 1038	Rv1221 Rv2457c	1:11	1:2
60 485	Rv1221 Rv2485c	1:11	1:2
60 1039	Rv1221 Rv2512c	1:11	1:2
60 563	Rv1221 Rv2524c	1:11	1:2
60 616	Rv1221 Rv2633c	1:11	1:2
60 1040	Rv1221 Rv2672	1:11	1:2
60 1041	Rv1221 Rv2708c	1:11	1:2
60 1042	Rv1221 Rv2716	1:11	1:2
60 1043	Rv1221 Rv2792c	1:11	1:2
60 1044	Rv1221 Rv2927c	1:11	1:2
60 958	Rv1221 Rv2940c	1:11	1:2
60 1045	Rv1221 Rv2941	1:11	1:2
60 1046	Rv1221 Rv2947c	1:11	1:2
60 819	Rv1221 Rv2950c	1:11	1:2
60 489	Rv1221 Rv2986c	1:11	1:2
60 274	Rv1221 Rv3130c	1:11	1:2
60 1047	Rv1221 Rv3205c	1:11	1:2
60 495	Rv1221 Rv3219	1:11	1:2
60 1048	Rv1221 Rv3224	1:11	1:2
60 1049	Rv1221 Rv3280	1:11	1:2
60 1050	Rv1221 Rv3433c	1:11	1:2
60 136	Rv1221 Rv3462c	1:11	1:2
60 601	Rv1221 Rv3477	1:11	1:2
60 622	Rv1221 Rv3614c	1:11	1:2
60 623	Rv1221 Rv3615c	1:11	1:2
60 624	Rv1221 Rv3616c	1:11	1:2
60 1051	Rv1221 Rv3620c	1:11	1:2
60 406	Rv1221 Rv3648c	1:11	1:2
60 1052	Rv1221 Rv3706c	1:11	1:2
60 1053	Rv1221 Rv3773c	1:11	1:2
60 627	Rv1221 Rv3804c	1:11	1:2
60 584	Rv1221 Rv3822	1:11	1:2
60 629	Rv1221 Rv3824c	1:11	1:2
60 116	Rv1221 Rv3846	1:11	1:2
60 1054	Rv1221 Rv3852	1:11	1:2
60 588	Rv1221 Rv3865	1:11	1:2
60 939	Rv1221 Rv3874	1:11	1:2
60 940	Rv1221 Rv3875	1:11	1:2
60 1055	Rv1221 Rv3914	1:11	1:2
299 86	Rv3286c Rv1267c	1:12	1:2
299 1056	Rv3286c Rv2884	1:12	2:2,3
299 1057	Rv3286c Rv0158	1:12	1:2
299 1058	Rv3286c Rv0296c	1:12	1:2
299 1059	Rv3286c Rv1916	1:12	1:2
299 1060	Rv3286c Rv0815c	1:12	1:2
299 1061	Rv3286c Rv2496c	1:12	1:2
299 981	Rv3286c Rv1310	1:12	1:2
299 1062	Rv3286c Rv0322	1:12	1:2
299 1063	Rv3286c Rv3290c	1:12	1:2
299 1064	Rv3286c Rv2200c	1:12	1:2
299 1065	Rv3286c Rv0542c	1:12	1:2
299 1066	Rv3286c Rv1296	1:12	1:2
299 1067	Rv3286c Rv1469	1:12	1:2
299 1068	Rv3286c Rv3476c	1:12	1:2
299 1069	Rv3286c Rv0419	1:12	1:2
299 1070	Rv3286c Rv1270c	1:12	1:2
299 725	Rv3286c Rv1252c	1:12	1:2
299 42	Rv3286c Rv0173	1:12	1:2
299 1071	Rv3286c Rv0202c	1:12	2:2,3
299 1072	Rv3286c Rv0507	1:12	1:2
299 1073	Rv3286c Rv2400c	1:12	1:2
299 1074	Rv3286c Rv3287c	3:12,35,63	5:2,3,11,12,21
299 1	Rv3286c Rv0001	1:12	1:2
299 848	Rv3286c Rv1298	1:12	1:2
299 3	Rv3286c Rv0003	1:12	1:2
299 1075	Rv3286c Rv0182c	1:12	1:2
299 1076	Rv3286c Rv1536	1:12	1:2
299 676	Rv3286c Rv2930	1:12	1:2
299 1077	Rv3286c Rv1467c	1:12	1:2
299 442	Rv3286c Rv1185c	1:12	1:2
299 1078	Rv3286c Rv1825	1:12	1:2
299 600	Rv3286c Rv3136	1:12	2:2,3
299 1079	Rv3286c Rv1441c	1:12	2:2,3
299 157	Rv3286c Rv1195	1:12	2:2,3
299 694	Rv3286c Rv1089	1:12	1:2
299 1080	Rv3286c Rv0890c	1:12	1:2
299 1081	Rv3286c Rv0043c	1:12	1:2
299 314	Rv3286c Rv3291c	1:12	1:2
299 931	Rv3286c Rv3164c	1:12	1:2
299 540	Rv3286c Rv0186	1:12	1:2
299 98	Rv3286c Rv1652	1:12	1:2
299 967	Rv3286c Rv0118c	1:12	1:2
299 1082	Rv3286c Rv0866	1:12	1:2
299 1083	Rv3286c Rv2202c	1:12	1:2
299 528	Rv3286c Rv1511	1:12	1:2
299 1084	Rv3286c Rv1309	1:12	1:2
299 529	Rv3286c Rv2178c	1:12	1:2
299 687	Rv3286c Rv1470	1:12	1:2
299 1085	Rv3286c Rv0676c	1:12	1:2
299 1086	Rv3286c Rv1315	1:12	1:2
299 1087	Rv3286c Rv0924c	1:12	1:2
299 1088	Rv3286c Rv1280c	1:12	1:2
299 38	Rv3286c Rv1281c	1:12	1:2
299 1089	Rv3286c Rv3301c	1:12	4:2,3,11,12
299 949	Rv3286c Rv1342c	1:12	1:2
299 609	Rv3286c Rv1302	1:12	1:2
299 1090	Rv3286c Rv1824	1:12	2:2,3
299 1091	Rv3286c Rv1299	1:12	1:2
299 1092	Rv3286c Rv0652	1:12	1:2
299 1093	Rv3286c Rv1080c	1:12	1:2
299 299	Rv3286c Rv3286c	2:12,15	3:2,3,11
299 1094	Rv3286c Rv1007c	1:12	1:2
299 1095	Rv3286c Rv1193	1:12	1:2
299 1096	Rv3286c Rv0437c	1:12	1:2
299 1026	Rv3286c Rv1925	1:12	1:2
299 1097	Rv3286c Rv3300c	1:12	1:2
299 1098	Rv3286c Rv0152c	1:12	1:2
299 285	Rv3286c Rv1646	1:12	1:2
299 1099	Rv3286c Rv1172c	1:12	1:2
299 1100	Rv3286c Rv1823	1:12	2:2,3
299 263	Rv3286c Rv1738	1:12	2:2,3
299 403	Rv3286c Rv2919c	1:12	2:2,3
299 1101	Rv3286c Rv1853	1:12	2:2,3
1102 874	Rv3911 Rv0885	1:13	1:2
1102 546	Rv3911 Rv1180	1:13	1:2
1102 1103	Rv3911 Rv2246	1:13	1:2
1102 1104	Rv3911 Rv2247	1:13	1:2
1102 563	Rv3911 Rv2524c	1:13	1:2
1102 677	Rv3911 Rv2931	1:13	1:2
1102 678	Rv3911 Rv2932	1:13	1:2
1102 895	Rv3911 Rv2933	1:13	1:2
1102 896	Rv3911 Rv2934	1:13	1:2
1102 897	Rv3911 Rv2935	1:13	1:2
1102 900	Rv3911 Rv2938	1:13	1:2
1102 958	Rv3911 Rv2940c	1:13	1:2
1102 274	Rv3911 Rv3130c	1:13	1:2
1102 275	Rv3911 Rv3131	1:13	1:2
1102 276	Rv3911 Rv3134c	1:13	1:2
1102 599	Rv3911 Rv3135	1:13	1:2
1102 600	Rv3911 Rv3136	1:13	1:2
1102 573	Rv3911 Rv3137	1:13	1:2
1102 619	Rv3911 Rv3478	1:13	1:2
1102 624	Rv3911 Rv3616c	1:13	1:2
1102 585	Rv3911 Rv3825c	1:13	1:2
1102 703	Rv3911 Rv0098	1:13	1:2
1102 1105	Rv3911 Rv0099	1:13	1:2
1102 704	Rv3911 Rv0100	1:13	1:2
1102 610	Rv3911 Rv1361c	1:13	1:2
1102 727	Rv3911 Rv1457c	1:13	1:2
1102 1106	Rv3911 Rv2514c	1:13	1:2
1102 1107	Rv3911 Rv2515c	1:13	2:2,11
1102 4	Rv3911 Rv3396c	1:13	1:2
1102 1108	Rv3911 Rv3422c	1:13	1:2
1102 1109	Rv3911 Rv3439c	2:13,21	1:2
1102 1110	Rv3911 Rv3440c	2:13,21	2:2,11
1102 1111	Rv3911 Rv3443c	1:13	1:2
1102 1112	Rv3911 Rv3444c	2:13,21	2:2,3
1102 1113	Rv3911 Rv3445c	2:13,21	3:2,11,3
1102 1114	Rv3911 Rv3904c	2:13,21	2:2,3
1102 1115	Rv3911 Rv3905c	2:13,21	2:2,3
1102 1116	Rv3911 Rv3906c	2:13,21	2:2,11
1102 1117	Rv3911 Rv3907c	2:13,21	2:2,11
1102 1102	Rv3911 Rv3911	2:13,21	2:2,11
1102 695	Rv3911 Rv0096	1:13	1:11
1102 1118	Rv3911 Rv3235	1:13	1:11
1102 1119	Rv3911 Rv2562	1:13	2:2,11
1075 340	Rv0182c Rv1815	1:14	1:2
1075 341	Rv0182c Rv1884c	1:14	1:2
1075 277	Rv0182c Rv3223c	1:14	2:2,3
1075 287	Rv0182c Rv2466c	1:14	1:2
1075 18	Rv0182c Rv0251c	1:14	2:2,11
1075 1120	Rv0182c Rv0753c	1:14	2:2,11
1075 1063	Rv0182c Rv3290c	1:14	1:2
1075 68	Rv0182c Rv0467	1:14	1:2
1075 912	Rv0182c Rv0244c	1:14	1:2
1075 885	Rv0182c Rv2497c	1:14	1:2
1075 21	Rv0182c Rv0384c	1:14	1:2
1075 1121	Rv0182c Rv0654	1:14	2:2,11
1075 984	Rv0182c Rv2504c	1:14	1:2
1075 413	Rv0182c Rv0188	1:14	1:2
1075 1122	Rv0182c Rv0752c	1:14	1:2
1075 870	Rv0182c Rv0211	1:14	1:2
1075 431	Rv0182c Rv0754	1:14	2:2,11
1075 730	Rv0182c Rv0351	1:14	1:2
1075 631	Rv0182c Rv0213c	1:14	1:2
1075 1123	Rv0182c Rv0751c	1:14	1:2
1075 1124	Rv0182c Rv3102c	1:14	1:2
1075 1125	Rv0182c Rv0653c	1:14	2:2,11
1075 1126	Rv0182c Rv0219	1:14	1:2
1075 1127	Rv0182c Rv3266c	1:14	1:2
1075 758	Rv0182c Rv0081	1:14	1:2
1075 1128	Rv0182c Rv0604	1:14	1:2
1075 6	Rv0182c Rv0117	1:14	1:2
1075 710	Rv0182c Rv3140	1:14	1:2
1075 57	Rv0182c Rv0969	1:14	1:2
1075 1129	Rv0182c Rv0075	1:14	1:2
1075 344	Rv0182c Rv0551c	1:14	1:2
1075 1130	Rv0182c Rv0217c	1:14	1:2
1075 666	Rv0182c Rv1854c	1:14	1:2
1075 1131	Rv0182c Rv0989c	1:14	1:2
1075 1132	Rv0182c Rv1105	1:14	1:2
1075 142	Rv0182c Rv0105c	1:14	1:2
1075 1133	Rv0182c Rv0971c	1:14	1:2
1075 686	Rv0182c Rv1622c	1:14	1:2
1075 1134	Rv0182c Rv0267	1:14	1:2
1075 338	Rv0182c Rv3414c	1:14	1:3
1075 299	Rv0182c Rv3286c	1:14	1:3
1075 224	Rv0182c Rv2720	1:14	3:3,11,12
1075 1135	Rv0182c Rv0966c	1:14	2:3,11
61 181	Rv2710 Rv0440	1:15	1:2
61 183	Rv2710 Rv3418c	1:15	1:2
61 1136	Rv2710 Rv2612c	1:15	1:2
61 1026	Rv2710 Rv1925	1:15	1:2
61 1137	Rv2710 Rv2245	1:15	1:2
61 1138	Rv2710 Rv1822	1:15	1:2
61 896	Rv2710 Rv2934	1:15	1:2
61 61	Rv2710 Rv2710	1:15	4:2,11,12,3
61 1139	Rv2710 Rv3056	1:15	1:2
61 1140	Rv2710 Rv2836c	1:15	1:2
61 808	Rv2710 Rv0709	1:15	1:2
61 801	Rv2710 Rv0685	1:15	1:2
61 835	Rv2710 Rv3053c	1:15	1:2
61 803	Rv2710 Rv0701	1:15	1:2
61 1141	Rv2710 Rv0641	1:15	1:2
61 1142	Rv2710 Rv2904c	1:15	1:2
61 1093	Rv2710 Rv1080c	1:15	1:2
61 1018	Rv2710 Rv1398c	1:15	3:2,3,11
61 772	Rv2710 Rv2625c	1:15	1:2
61 1143	Rv2710 Rv0463	1:15	1:2
61 1023	Rv2710 Rv1792	1:15	1:2
61 1144	Rv2710 Rv2145c	1:15	1:2
61 1145	Rv2710 Rv2115c	1:15	3:2,3,11
61 1146	Rv2710 Rv0638	1:15	1:2
61 530	Rv2710 Rv2198c	1:15	1:2
61 1147	Rv2710 Rv1410c	1:15	1:2
61 1148	Rv2710 Rv2287	1:15	1:2
61 1149	Rv2710 Rv0559c	1:15	1:2
61 1150	Rv2710 Rv1845c	1:15	1:2
61 1151	Rv2710 Rv2446c	1:15	1:2
61 1152	Rv2710 Rv2206	1:15	1:2
61 1153	Rv2710 Rv2136c	1:15	1:2
61 1154	Rv2710 Rv0383c	1:15	1:2
61 1155	Rv2710 Rv2586c	1:15	1:2
61 1156	Rv2710 Rv2978c	1:15	1:2
61 1157	Rv2710 Rv3514	1:15	3:2,3,11
61 1158	Rv2710 Rv3508	1:15	1:2
61 486	Rv2710 Rv2591	1:15	1:2
61 1159	Rv2710 Rv0442c	1:15	1:2
61 1160	Rv2710 Rv0872c	1:15	1:2
61 600	Rv2710 Rv3136	1:15	1:2
61 1161	Rv2710 Rv2490c	1:15	1:2
61 1162	Rv2710 Rv1818c	1:15	1:2
61 175	Rv2710 Rv3022c	1:15	1:2
61 1163	Rv2710 Rv2162c	1:15	1:2
61 1164	Rv2710 Rv1400c	1:15	1:2
61 1083	Rv2710 Rv2202c	1:15	1:2
61 13	Rv2710 Rv1595	1:15	1:2
61 1165	Rv2710 Rv1611	1:15	1:2
61 1064	Rv2710 Rv2200c	1:15	1:2
61 1166	Rv2710 Rv1596	1:15	1:2
61 1167	Rv2710 Rv2130c	1:15	1:2
61 1168	Rv2710 Rv1872c	1:15	1:2
61 1169	Rv2710 Rv2970c	1:15	1:2
61 1170	Rv2710 Rv2850c	1:15	1:2
61 529	Rv2710 Rv2178c	1:15	1:2
61 1171	Rv2710 Rv1412	1:15	1:2
61 1172	Rv2710 Rv2110c	1:15	1:2
61 1173	Rv2710 Rv1046c	1:15	1:2
61 1174	Rv2710 Rv3260c	1:15	1:2
61 1032	Rv2710 Rv2204c	1:15	3:2,3,11
61 555	Rv2710 Rv2137c	1:15	3:2,3,11
61 1028	Rv2710 Rv2111c	1:15	3:2,11,12
61 1024	Rv2710 Rv1827	1:15	1:2
61 1175	Rv2710 Rv2182c	1:15	1:2
61 1176	Rv2710 Rv2974c	1:15	1:2
61 1177	Rv2710 Rv2132	1:15	1:2
61 1178	Rv2710 Rv1211	1:15	1:2
61 1010	Rv2710 Rv0863	1:15	1:2
61 1179	Rv2710 Rv1429	1:15	1:2
61 843	Rv2710 Rv0637	1:15	1:2
61 1180	Rv2710 Rv0750	1:15	1:2
299 120	Rv3286c Rv2069	1:15	2:11,12
408 1181	Rv3676 Rv0993	1:16	1:11
408 1182	Rv3676 Rv0104	1:16	1:11
408 1183	Rv3676 Rv3645	1:16	1:11
408 1184	Rv3676 Rv2918c	1:16	1:11
408 690	Rv3676 Rv0103c	1:16	1:11
408 1185	Rv3676 Rv0905	1:16	1:11
408 874	Rv3676 Rv0885	2:16,61	2:11,7
408 1186	Rv3676 Rv0992c	1:16	1:11
408 1187	Rv3676 Rv0904c	1:16	1:11
408 735	Rv3676 Rv2650c	1:16	1:11
408 124	Rv3676 Rv0643c	1:16	1:11
408 1188	Rv3676 Rv1760	2:16,61	1:11
[truncated: 1,306 more rows]
