# Supplementary material for: The Transcriptional Regulatory Network of Mycobacterium tuberculosis
Source: PLoS One. 2011 Jul 19;6(7):e22178. doi: 10.1371/journal.pone.0022178 (PMC3139605; doi:10.1371/journal.pone.0022178)
Supplement: Material S2 — Transcriptional regulatory network of Escherichia coli dataset. (TXT) [file pone.0022178.s004.txt]

MaterialS2: E.coli TR network. Based on the information available at http://regulondb.ccg.unam.mx/, release 6.8 (accesed August 2010)
Legend:
-Columns 1-2: Regulator and target genes indexes. (For the complete list of genes in the network see IDlist.txt)
-Columns 3-4: Regulator and target genes common names. The following couples of genes are agroupped into single nodes as their protein products act as regulators after mutual interaction:

flhD+flhC heterodimeric transcriptional regulator
hupA+hupB facultative heterodimeric transcriptional regulator
relB+relE Toxin-antitoxin system
rcsA+rcsB facultative heterodimeric transcriptional regulator (RcsA works as cofactor of RcsB)
hipB+hipA Toxin-antitoxin system
ihfA+ihfB heterodimeric transcriptional regulator
yef+yoeB Toxin-antitoxin system
gatR_1+gatR_2 heterodimeric transcriptional regulator
____________________________________________________________________________________________________
1 2 acrR acrA
1 3 acrR acrB
1 1 acrR acrR
1 4 acrR micF
5 5 ada ada
5 6 ada alkB
5 7 ada alkA
5 8 ada aidB
9 10 adiY adiA
11 12 agaR kbaY
11 13 agaR agaB
11 14 agaR agaC
11 15 agaR agaV
11 16 agaR agaS
11 17 agaR agaD
11 18 agaR agaI
11 19 agaR kbaZ
11 11 agaR agaR
20 20 alaS alaS
21 22 allR glxK
21 23 allR ybbY
21 24 allR allB
21 25 allR ybbW
21 26 allR ybbV
21 27 allR glxR
21 28 allR hyi
21 29 allR allA
21 30 allR allS
21 31 allR gcl
30 32 allS allE
30 33 allS allC
30 34 allS allD
35 36 alpA intA
37 38 rpiR rpiB
37 39 rpiR alsC
37 40 rpiR alsA
37 41 rpiR alsB
37 37 rpiR rpiR
37 42 rpiR alsE
43 44 appY appC
43 45 appY yccB
43 46 appY appB
43 47 appY hyaF
43 48 appY hyaE
43 49 appY hyaD
43 50 appY hyaC
43 51 appY hyaB
43 52 appY hyaA
43 53 appY appA
54 54 araC araC
54 55 araC araB
54 56 araC araA
54 57 araC araD
54 58 araC araE
54 59 araC araF
54 60 araC xylB
54 61 araC araH
54 62 araC araJ
54 63 araC xylA
54 64 araC araG
65 66 arcA moeB
65 67 arcA cydA
65 68 arcA cydB
65 69 arcA cyoA
65 70 arcA cyoB
65 71 arcA cyoC
65 72 arcA cyoD
65 73 arcA cyoE
65 74 arcA fadA
65 75 arcA fadB
65 76 arcA fadL
65 77 arcA fnr
65 78 arcA fumA
65 79 arcA fumB
65 80 arcA fumC
65 81 arcA glpA
65 82 arcA glpB
65 83 arcA glpC
65 84 arcA glpD
65 85 arcA gltA
65 86 arcA hemA
65 52 arcA hyaA
65 51 arcA hyaB
65 50 arcA hyaC
65 49 arcA hyaD
65 48 arcA hyaE
65 47 arcA hyaF
65 87 arcA icd
65 88 arcA rpoS
65 89 arcA lpd
65 90 arcA mdh
65 91 arcA ndh
65 92 arcA oppA
65 93 arcA oppB
65 94 arcA oppC
65 95 arcA oppD
65 96 arcA oppF
65 97 arcA pflB
65 98 arcA prfA
65 99 arcA nuoH
65 100 arcA nuoI
65 101 arcA nuoJ
65 102 arcA nuoK
65 103 arcA nuoL
65 104 arcA nuoN
65 105 arcA treB
65 106 arcA gadX
65 107 arcA acnB
65 108 arcA gatA
65 109 arcA gatB
65 110 arcA gatC
65 111 arcA gatD
65 112 arcA gatY
65 113 arcA prmC
65 114 arcA puuR
65 115 arcA caiE
65 116 arcA dctA
65 117 arcA glcB
65 118 arcA xylR
65 119 arcA gadA
65 120 arcA glcF
65 121 arcA fadE
65 122 arcA ybdN
65 123 arcA dcuC
65 124 arcA rutG
65 125 arcA rutF
65 126 arcA rutE
65 127 arcA rutD
65 128 arcA rutC
65 129 arcA rutB
65 130 arcA rutA
65 131 arcA iraM
65 132 arcA puuA
65 133 arcA puuD
65 134 arcA tpx
65 135 arcA gatZ
65 136 arcA fadJ
65 137 arcA fadI
65 138 arcA glcA
65 139 arcA glcG
65 140 arcA glcE
65 141 arcA glcD
65 142 arcA hybO
65 45 arcA yccB
65 143 arcA cydC
65 144 arcA aceA
65 145 arcA aceB
65 146 arcA aceE
65 147 arcA aceF
65 148 arcA aceK
65 149 arcA ackA
65 150 arcA aldA
65 53 arcA appA
65 151 arcA betA
65 152 arcA betB
65 153 arcA betI
65 154 arcA betT
65 155 arcA cadA
65 156 arcA cadB
65 157 arcA moeA
65 158 arcA ptsG
65 159 arcA rplB
65 160 arcA rplC
65 161 arcA rplD
65 162 arcA rplP
65 163 arcA rplV
65 164 arcA rplW
65 165 arcA rpmC
65 166 arcA rpsC
65 167 arcA rpsJ
65 168 arcA rpsQ
65 169 arcA rpsS
65 170 arcA sdhA
65 171 arcA sdhB
65 172 arcA sdhC
65 173 arcA sdhD
65 174 arcA sodA
65 175 arcA ssb
65 176 arcA sucA
65 177 arcA sucB
65 178 arcA sucC
65 179 arcA sucD
65 180 arcA uvrA
65 181 arcA focA
65 182 arcA rhaT
65 183 arcA acnA
65 184 arcA ubiC
65 185 arcA ubiA
65 46 arcA appB
65 44 arcA appC
65 186 arcA treC
65 187 arcA cydD
65 188 arcA fadD
65 189 arcA caiD
65 190 arcA caiC
65 191 arcA caiB
65 192 arcA caiA
65 193 arcA caiT
65 194 arcA ydeA
65 195 arcA nuoM
65 196 arcA nuoF
65 197 arcA yfiD
65 198 arcA hybA
65 199 arcA hybB
65 200 arcA hybC
65 201 arcA hybD
65 202 arcA hybE
65 203 arcA hybF
65 204 arcA hybG
65 205 arcA lldP
65 206 arcA lldR
65 207 arcA lldD
65 208 arcA nuoA
65 209 arcA nuoB
65 210 arcA nuoC
65 211 arcA nuoE
65 212 arcA nuoG
213 214 argP recF
213 215 argP nrdB
213 216 argP nrdA
213 217 argP dnaN
213 218 argP dnaA
213 219 argP dapB
213 220 argP argO
221 222 argR argA
221 223 argR gltF
221 224 argR argE
221 225 argR argH
221 226 argR rimP
221 227 argR rbfA
221 228 argR truB
221 229 argR rpsO
221 230 argR pnp
221 231 argR nusA
221 232 argR infB
221 233 argR hisP
221 234 argR gltD
221 235 argR gltB
221 236 argR carB
221 237 argR artP
221 238 argR artI
221 239 argR artQ
221 240 argR artM
221 241 argR artJ
221 242 argR hisJ
221 243 argR hisQ
221 244 argR metY
221 245 argR astE
221 246 argR astB
221 247 argR astD
221 248 argR astA
221 249 argR astC
221 250 argR hisM
221 251 argR argB
221 252 argR argC
221 253 argR argD
221 254 argR argF
221 255 argR argG
221 256 argR argI
221 221 argR argR
221 257 argR carA
258 258 arsR arsR
258 259 arsR arsC
258 260 arsR arsB
261 262 ascG ascB
261 263 ascG ascF
261 261 ascG ascG
261 264 ascG htpG
261 265 ascG prpR
266 266 asnC asnC
266 267 asnC asnA
266 268 asnC mnmG
266 269 asnC mioC
270 271 atoC atoD
270 272 atoC atoA
270 273 atoC atoE
270 274 atoC atoB
275 276 baeR mdtC
275 277 baeR mdtB
275 278 baeR mdtA
275 279 baeR spy
275 280 baeR mdtD
275 275 baeR baeR
275 281 baeR baeS
275 282 baeR acrD
275 283 baeR ycaC
153 154 betI betT
153 152 betI betB
153 151 betI betA
153 153 betI betI
284 285 bglJ bglG
284 286 bglJ bglF
284 287 bglJ bglB
288 289 birA bioD
288 290 birA bioC
288 291 birA bioB
288 292 birA bioA
288 293 birA bioF
294 295 bolA ampC
294 296 bolA dacC
297 156 cadC cadB
297 155 cadC cadA
297 297 cadC cadC
298 192 caiF caiA
298 193 caiF caiT
298 299 caiF fixA
298 300 caiF fixC
298 301 caiF fixX
298 115 caiF caiE
298 191 caiF caiB
298 190 caiF caiC
298 189 caiF caiD
298 302 caiF fixB
303 304 cbl ssuB
303 305 cbl tauD
303 306 cbl tauA
303 307 cbl tauB
303 308 cbl ssuE
303 309 cbl ssuC
303 310 cbl ssuD
303 311 cbl ssuA
303 312 cbl tauC
313 314 cdaR garL
313 315 cdaR garK
313 316 cdaR garR
313 313 cdaR cdaR
313 317 cdaR gudP
313 318 cdaR garP
313 319 cdaR rnpB
313 320 cdaR gudD
313 321 cdaR gudX
313 322 cdaR garD
323 324 chbR chbB
323 325 chbR chbC
323 326 chbR chbG
323 323 chbR chbR
323 327 chbR chbF
323 328 chbR chbA
329 330 cpxR yjeP
329 331 cpxR cpxP
329 329 cpxR cpxR
329 332 cpxR aroG
329 333 cpxR cheA
329 334 cpxR cheW
329 335 cpxR cpxA
329 336 cpxR lpxD
329 337 cpxR hha
329 338 cpxR hlpA
329 339 cpxR degP
329 340 cpxR lpxA
329 341 cpxR motA
329 342 cpxR motB
329 343 cpxR ompC
329 344 cpxR ompF
329 345 cpxR ppiA
329 346 cpxR psd
329 347 cpxR rpoH
329 348 cpxR smpA
329 349 cpxR tsr
329 350 cpxR ung
329 351 cpxR dsbC
329 352 cpxR yccA
329 353 cpxR fabZ
329 354 cpxR dsbA
329 355 cpxR csgA
329 281 cpxR baeS
329 275 cpxR baeR
329 356 cpxR ydeH
329 357 cpxR bacA
329 358 cpxR yidQ
329 359 cpxR yebE
329 360 cpxR rdoA
329 361 cpxR rpoE
329 280 cpxR mdtD
329 362 cpxR rseA
329 363 cpxR tomB
329 364 cpxR ppiD
329 365 cpxR csgG
329 366 cpxR csgF
329 367 cpxR csgE
329 368 cpxR csgD
329 369 cpxR csgB
329 370 cpxR csgC
329 371 cpxR ycfS
329 279 cpxR spy
329 372 cpxR ftnB
329 278 cpxR mdtA
329 277 cpxR mdtB
329 276 cpxR mdtC
329 373 cpxR rseC
329 374 cpxR rseB
329 375 cpxR yqjA
329 376 cpxR mzrA
329 282 cpxR acrD
377 378 creB creD
379 380 crp murP
379 381 crp hyfC
379 382 crp hyfD
379 383 crp hyfE
379 384 crp hyfF
379 385 crp hyfG
379 386 crp hyfH
379 387 crp hyfI
379 388 crp hyfJ
379 389 crp hyfR
379 390 crp focB
379 391 crp csiE
379 392 crp csiD
379 393 crp glcC
379 394 crp aer
379 395 crp tdcG
379 396 crp tdcF
379 397 crp tdcE
379 19 crp kbaZ
379 15 crp agaV
379 398 crp yhcH
379 399 crp nanK
379 400 crp nanE
379 401 crp hofP
379 402 crp hofO
379 403 crp hofN
379 404 crp hofM
379 405 crp gntX
379 406 crp nfuA
379 407 crp dcuR
379 408 crp ulaA
379 409 crp ulaD
379 410 crp ulaE
379 411 crp ulaF
379 412 crp idnR
379 413 crp idnO
379 414 crp idnD
379 415 crp nanM
379 416 crp nanC
379 417 crp uxaC
379 418 crp srlA
379 419 crp mhpA
379 420 crp mhpB
379 421 crp mhpC
379 422 crp mhpD
379 423 crp mhpF
379 424 crp azuC
379 425 crp ykgR
379 426 crp ulaB
379 427 crp ulaC
379 428 crp idnT
379 429 crp gntP
379 115 crp caiE
379 430 crp gntK
379 431 crp gntU
379 432 crp uxaA
379 433 crp exuT
379 116 crp dctA
379 434 crp hpt
379 435 crp uxuB
379 436 crp uxuR
379 437 crp xylF
379 118 crp xylR
379 244 crp metY
379 438 crp spf
379 119 crp gadA
379 439 crp cyaR
379 440 crp nanT
379 298 crp caiF
379 265 crp prpR
379 441 crp prpB
379 442 crp prpC
379 443 crp prpD
379 444 crp prpE
379 445 crp mhpE
379 446 crp fiu
379 365 crp csgG
379 366 crp csgF
379 367 crp csgE
379 368 crp csgD
379 447 crp hlyE
379 448 crp feaR
379 449 crp maoC
379 450 crp paaA
379 451 crp paaB
379 452 crp paaC
379 453 crp paaD
379 454 crp paaE
379 455 crp paaF
379 456 crp paaG
379 457 crp paaH
379 458 crp paaI
379 459 crp paaJ
379 460 crp paaK
379 461 crp gadC
379 462 crp lsrK
379 463 crp lsrR
379 464 crp lsrA
379 465 crp lsrC
379 466 crp lsrD
379 467 crp lsrB
379 468 crp lsrF
379 469 crp lsrG
379 470 crp tam
379 471 crp ynfK
379 472 crp dgsA
379 473 crp uidC
379 135 crp gatZ
379 474 crp yeiT
379 475 crp murQ
379 476 crp rbsK
379 477 crp rbsR
379 478 crp relA
379 479 crp rhaR
379 480 crp modB
379 481 crp dcuB
379 482 crp zraS
379 144 crp aceA
379 145 crp aceB
379 146 crp aceE
379 147 crp aceF
379 148 crp aceK
379 483 crp agp
379 150 crp aldA
379 484 crp ansB
379 56 crp araA
379 55 crp araB
379 54 crp araC
379 57 crp araD
379 58 crp araE
379 59 crp araF
379 64 crp araG
379 61 crp araH
379 62 crp araJ
379 255 crp argG
379 485 crp aroA
379 262 crp ascB
379 263 crp ascF
379 486 crp aspA
379 287 crp bglB
379 286 crp bglF
379 285 crp bglG
379 487 crp cdd
379 324 crp chbB
379 325 crp chbC
379 328 crp chbA
379 323 crp chbR
379 327 crp chbF
379 488 crp modC
379 489 crp cirA
379 490 crp cpdB
379 379 crp crp
379 491 crp crr
379 492 crp cstA
379 493 crp cyaA
379 69 crp cyoA
379 70 crp cyoB
379 71 crp cyoC
379 72 crp cyoD
379 73 crp cyoE
379 494 crp cysG
379 495 crp cytR
379 496 crp deoA
379 497 crp deoB
379 110 crp gatC
379 111 crp gatD
379 112 crp gatY
379 498 crp modA
379 499 crp mpl
379 500 crp hu
379 501 crp zraR
379 502 crp ilvB
379 503 crp ilvN
379 232 crp infB
379 88 crp rpoS
379 504 crp lacA
379 505 crp lacY
379 506 crp lacZ
379 507 crp lamB
379 89 crp lpd
379 508 crp malE
379 509 crp malF
379 510 crp malG
379 511 crp malI
379 512 crp malK
379 513 crp malM
379 514 crp malT
379 515 crp malX
379 516 crp malY
379 517 crp manX
379 518 crp manY
379 519 crp manZ
379 520 crp chpR
379 90 crp mdh
379 521 crp melA
379 522 crp melB
379 523 crp metK
379 524 crp mglA
379 525 crp mglB
379 526 crp mglC
379 527 crp mtlA
379 528 crp mtlD
379 529 crp nagA
379 530 crp nagB
379 531 crp nagD
379 532 crp nagE
379 533 crp nagC
379 534 crp nanA
379 535 crp nirB
379 536 crp nirC
379 537 crp nirD
379 216 crp nrdA
379 215 crp nrdB
379 538 crp nupG
379 231 crp nusA
379 539 crp ompA
379 344 crp ompF
379 540 crp ompR
379 541 crp oxyR
379 97 crp pflB
379 542 crp pgk
379 543 crp pncB
379 230 crp pnp
379 345 crp ppiA
379 158 crp ptsG
379 544 crp ptsH
379 545 crp ptsI
379 546 crp putP
379 547 crp rbsA
379 548 crp rbsB
379 549 crp rbsC
379 550 crp rbsD
379 191 crp caiB
379 192 crp caiA
379 193 crp caiT
379 299 crp fixA
379 302 crp fixB
379 300 crp fixC
379 301 crp fixX
379 551 crp marB
379 552 crp proP
379 553 crp uidB
379 554 crp galM
379 197 crp yfiD
379 555 crp hofC
379 556 crp rhaD
379 557 crp rhaA
379 558 crp rhaB
379 559 crp sbmC
379 560 crp actP
379 561 crp yjcH
379 562 crp mtlR
379 563 crp nupC
379 564 crp hofB
379 565 crp ppdD
379 105 crp treB
379 566 crp galP
379 567 crp idnK
379 326 crp chbG
379 568 crp mdtE
379 569 crp mdtF
379 106 crp gadX
379 570 crp xylG
379 571 crp xylH
379 572 crp yiaJ
379 573 crp yiaK
379 574 crp yiaL
379 575 crp yiaM
379 576 crp yiaN
379 577 crp yiaO
379 578 crp lyxK
379 579 crp sgbH
379 580 crp sgbU
379 581 crp sgbE
379 582 crp aldB
379 107 crp acnB
379 583 crp gntT
379 584 crp lhgO
379 108 crp gatA
379 109 crp gatB
379 84 crp glpD
379 585 crp glpE
379 586 crp glpF
379 587 crp glpG
379 588 crp glpK
379 589 crp glpQ
379 590 crp glpR
379 591 crp glpT
379 85 crp gltA
379 235 crp gltB
379 234 crp gltD
379 592 crp grpE
379 593 crp guaA
379 594 crp guaB
379 595 crp gyrA
379 177 crp sucB
379 178 crp sucC
379 179 crp sucD
379 596 crp tdcA
379 597 crp tdcB
379 598 crp tdcC
379 599 crp tnaA
379 600 crp tnaB
379 601 crp trg
379 602 crp trxA
379 603 crp tsx
379 604 crp udp
379 605 crp ugpA
379 606 crp ugpB
379 607 crp ugpC
379 608 crp ugpE
379 609 crp ugpQ
379 610 crp uhpT
379 611 crp uidA
379 612 crp uxaB
379 613 crp uxuA
379 614 crp xseA
379 63 crp xylA
379 60 crp xylB
379 615 crp pdhR
379 616 crp entH
379 617 crp ubiG
379 618 crp hyfA
379 619 crp tdcD
379 228 crp truB
379 227 crp rbfA
379 226 crp rimP
379 620 crp yhfA
379 621 crp psiE
379 622 crp dcuA
379 623 crp melR
379 624 crp chpA
379 181 crp focA
379 625 crp ivbL
379 626 crp tnaC
379 627 crp hyfB
379 628 crp yeiA
379 629 crp dusB
379 182 crp rhaT
379 630 crp malS
379 183 crp acnA
379 631 crp gabD
379 632 crp gabP
379 633 crp glgS
379 634 crp osmY
379 186 crp treC
379 635 crp dadA
379 636 crp dadX
379 637 crp marA
379 638 crp marR
379 639 crp acs
379 640 crp gadB
379 223 crp gltF
379 641 crp glpX
379 188 crp fadD
379 642 crp ychH
379 643 crp gadE
379 189 crp caiD
379 190 crp caiC
379 644 crp entC
379 645 crp entD
379 646 crp entE
379 647 crp envZ
379 76 crp fadL
379 648 crp fbaA
379 649 crp fecA
379 650 crp fecB
379 651 crp fecC
379 652 crp fecD
379 653 crp fecE
379 654 crp fepA
379 655 crp fis
379 656 crp flhDC
379 657 crp fucA
379 658 crp fucI
379 659 crp fucK
379 660 crp fucO
379 661 crp fucP
379 662 crp fucR
379 663 crp fucU
379 78 crp fumA
379 79 crp fumB
379 664 crp fur
379 665 crp gabT
379 666 crp galE
379 667 crp galK
379 668 crp galS
379 669 crp galT
379 670 crp gapA
379 671 crp epd
379 672 crp gcd
379 673 crp gdhA
379 674 crp glgA
379 675 crp glgC
379 676 crp glgP
379 677 crp glnA
379 678 crp glnG
379 679 crp glnL
379 81 crp glpA
379 82 crp glpB
379 83 crp glpC
379 680 crp rhaS
379 347 crp rpoH
379 229 crp rpsO
379 170 crp sdhA
379 171 crp sdhB
379 172 crp sdhC
379 173 crp sdhD
379 681 crp serA
379 682 crp serC
379 683 crp sfsA
379 174 crp sodA
379 684 crp sodB
379 685 crp sohB
379 686 crp speC
379 687 crp srlE
379 688 crp srlB
379 689 crp srlD
379 690 crp gutM
379 691 crp gutQ
379 692 crp srlR
379 176 crp sucA
379 693 crp deoC
379 694 crp deoD
379 695 crp dksA
379 696 crp dsdA
379 697 crp dsdX
379 698 crp entA
379 699 crp entB
368 366 csgD csgF
368 365 csgD csgG
368 368 csgD csgD
368 369 csgD csgB
368 370 csgD csgC
368 367 csgD csgE
368 355 csgD csgA
368 700 csgD adrA
368 701 csgD iraP
368 702 csgD pepD
703 392 csiR csiD
703 584 csiR lhgO
703 632 csiR gabP
703 631 csiR gabD
703 665 csiR gabT
704 595 cspA gyrA
704 705 cspA hns
706 707 cueR moaA
706 708 cueR moaB
706 709 cueR moaD
706 710 cueR moaE
706 711 cueR moaC
706 712 cueR cueO
706 713 cueR copA
714 715 cusR cusA
714 716 cusR cusS
714 714 cusR cusR
714 717 cusR cusC
714 718 cusR cusF
714 719 cusR cusB
720 721 cynR cynS
720 722 cynR cynT
720 723 cynR cynX
720 720 cynR cynR
724 306 cysB tauA
724 307 cysB tauB
724 312 cysB tauC
724 309 cysB ssuC
724 310 cysB ssuD
724 311 cysB ssuA
724 308 cysB ssuE
724 725 cysB hslJ
724 303 cysB cbl
724 305 cysB tauD
724 304 cysB ssuB
724 726 cysB cysP
724 727 cysB cysU
724 728 cysB cysW
724 729 cysB cysN
724 730 cysB cysM
724 731 cysB cysK
724 732 cysB cysJ
724 733 cysB cysI
724 734 cysB cysH
724 735 cysB cysD
724 736 cysB cysC
724 724 cysB cysB
724 737 cysB cysA
495 487 cytR cdd
495 495 cytR cytR
495 496 cytR deoA
495 497 cytR deoB
495 563 cytR nupC
495 693 cytR deoC
495 603 cytR tsx
495 347 cytR rpoH
495 345 cytR ppiA
495 538 cytR nupG
495 694 cytR deoD
495 604 cytR udp
407 79 dcuR fumB
407 738 dcuR frdD
407 739 dcuR frdC
407 740 dcuR frdB
407 741 dcuR frdA
407 481 dcuR dcuB
407 116 dcuR dctA
742 496 deoR deoA
742 603 deoR tsx
742 538 deoR nupG
742 694 deoR deoD
742 693 deoR deoC
742 497 deoR deoB
472 545 dgsA ptsI
472 471 dgsA ynfK
472 491 dgsA crr
472 514 dgsA malT
472 517 dgsA manX
472 518 dgsA manY
472 158 dgsA ptsG
472 472 dgsA dgsA
472 544 dgsA ptsH
472 519 dgsA manZ
743 744 dhaR dhaM
743 745 dhaR dhaL
743 746 dhaR dhaK
743 743 dhaR dhaR
747 748 dicA dicB
747 749 dicA ydfD
218 750 dnaA yjeV
218 347 dnaA rpoH
218 214 dnaA recF
218 751 dnaA polA
218 215 dnaA nrdB
218 216 dnaA nrdA
218 593 dnaA guaA
218 594 dnaA guaB
218 150 dnaA aldA
218 218 dnaA dnaA
218 217 dnaA dnaN
752 697 dsdC dsdX
752 696 dsdC dsdA
752 752 dsdC dsdC
753 2 envR acrA
753 3 envR acrB
754 344 envY ompF
754 343 envY ompC
755 569 evgA mdtF
755 756 evgA emrY
755 757 evgA ydeO
755 758 evgA yneN
755 759 evgA ydeP
755 760 evgA yegR
755 761 evgA emrK
755 762 evgA frc
755 763 evgA yfdX
755 568 evgA mdtE
755 764 evgA evgS
755 755 evgA evgA
755 282 evgA acrD
755 643 evgA gadE
765 432 exuR uxaA
765 433 exuR exuT
765 765 exuR exuR
765 435 exuR uxuB
765 436 exuR uxuR
765 417 exuR uxaC
765 612 exuR uxaB
765 613 exuR uxuA
766 767 fabR fabA
766 768 fabR fabB
769 188 fadR fadD
769 121 fadR fadE
769 136 fadR fadJ
769 137 fadR fadI
769 76 fadR fadL
769 770 fadR iclR
769 767 fadR fabA
769 768 fadR fabB
769 74 fadR fadA
769 771 fadR uspA
769 75 fadR fadB
448 772 feaR feaB
773 774 fhlA fdhF
773 775 fhlA hycI
773 776 fhlA hycA
773 777 fhlA hycB
773 778 fhlA hycC
773 779 fhlA hycD
773 780 fhlA hycE
773 781 fhlA hycF
773 782 fhlA hycG
773 783 fhlA hycH
773 784 fhlA hypA
773 785 fhlA hypB
773 786 fhlA hypC
773 787 fhlA hypD
773 788 fhlA hypE
773 618 fhlA hyfA
773 627 fhlA hyfB
773 789 fhlA hypF
773 790 fhlA hydN
773 381 fhlA hyfC
773 382 fhlA hyfD
773 383 fhlA hyfE
773 384 fhlA hyfF
773 385 fhlA hyfG
773 386 fhlA hyfH
773 387 fhlA hyfI
773 388 fhlA hyfJ
773 389 fhlA hyfR
773 390 fhlA focB
773 773 fhlA fhlA
655 82 fis glpB
655 83 fis glpC
655 589 fis glpQ
655 591 fis glpT
655 791 fis gltX
655 593 fis guaA
655 594 fis guaB
655 595 fis gyrA
655 792 fis gyrB
655 705 fis hns
655 500 fis hu
655 52 fis hyaA
655 51 fis hyaB
655 50 fis hyaC
655 49 fis hyaD
655 48 fis hyaE
655 47 fis hyaF
655 232 fis infB
655 793 fis katE
655 794 fis ksgA
655 89 fis lpd
655 508 fis malE
655 509 fis malF
655 510 fis malG
655 520 fis chpR
655 795 fis mazG
655 524 fis mglA
655 526 fis mglC
655 527 fis mtlA
655 528 fis mtlD
655 534 fis nanA
655 634 fis osmY
655 796 fis dps
655 797 fis msrA
655 637 fis marA
655 638 fis marR
655 639 fis acs
655 640 fis gadB
655 798 fis sra
655 551 fis marB
655 552 fis proP
655 195 fis nuoM
655 196 fis nuoF
655 799 fis nrfA
655 197 fis yfiD
655 560 fis actP
655 561 fis yjcH
655 800 fis nrfB
655 801 fis nrfC
655 802 fis nrfD
655 803 fis nrfE
655 804 fis nrfF
655 805 fis nrfG
655 562 fis mtlR
655 208 fis nuoA
655 209 fis nuoB
655 210 fis nuoC
655 211 fis nuoE
655 212 fis nuoG
655 99 fis nuoH
655 100 fis nuoI
655 101 fis nuoJ
655 102 fis nuoK
655 103 fis nuoL
655 806 fis adhE
655 807 fis osmE
655 484 fis ansB
655 808 fis apaG
655 809 fis apaH
655 287 fis bglB
655 286 fis bglF
655 285 fis bglG
655 257 fis carA
655 236 fis carB
655 379 fis crp
655 494 fis cysG
655 496 fis deoA
655 497 fis deoB
655 693 fis deoC
655 694 fis deoD
655 810 fis dmsA
655 811 fis dmsB
655 812 fis dmsC
655 74 fis fadA
655 75 fis fadB
655 655 fis fis
655 79 fis fumB
655 677 fis glnA
655 678 fis glnG
655 679 fis glnL
655 813 fis glnQ
655 81 fis glpA
655 814 fis leuP
655 815 fis leuQ
655 816 fis leuT
655 817 fis leuV
655 818 fis leuW
655 819 fis leuX
655 820 fis lysT
655 821 fis lysV
655 822 fis lysW
655 823 fis metT
655 824 fis metU
655 244 fis metY
655 825 fis pheU
655 826 fis pheV
655 827 fis proK
655 828 fis proL
655 829 fis proM
655 319 fis rnpB
655 830 fis rrfA
655 831 fis rrfB
655 832 fis rrfC
655 833 fis rrfD
655 834 fis rrfE
655 835 fis rrfG
655 836 fis rrfH
655 837 fis rrlA
655 838 fis rrlB
655 839 fis rrlC
655 840 fis rrlD
655 841 fis rrlE
655 842 fis rrlG
655 843 fis rrlH
655 844 fis rrsA
655 845 fis narG
655 846 fis narH
655 847 fis narI
655 848 fis narJ
655 849 fis narK
655 91 fis ndh
655 535 fis nirB
655 536 fis nirC
655 537 fis nirD
655 216 fis nrdA
655 215 fis nrdB
655 231 fis nusA
655 850 fis ogt
655 851 fis pdxA
655 97 fis pflB
655 230 fis pnp
655 158 fis ptsG
655 852 fis pyrD
655 853 fis queA
655 229 fis rpsO
655 854 fis topA
655 855 fis tpr
655 601 fis trg
655 856 fis trmA
655 857 fis tufB
655 228 fis truB
655 227 fis rbfA
655 226 fis rimP
655 624 fis chpA
655 629 fis dusB
655 858 fis rrsB
655 859 fis rrsC
655 860 fis rrsD
655 861 fis rrsE
655 862 fis rrsG
655 863 fis rrsH
655 864 fis rrfF
655 865 fis serT
655 866 fis serX
655 867 fis thrT
655 868 fis thrU
655 869 fis thrV
655 870 fis thrW
655 871 fis tyrT
655 872 fis tyrU
655 873 fis tyrV
655 874 fis valT
655 875 fis valU
655 876 fis valX
655 877 fis valY
655 119 fis gadA
655 440 fis nanT
655 447 fis hlyE
655 461 fis gadC
655 878 fis cspI
655 879 fis flxA
655 880 fis yoaG
655 881 fis yeaR
655 393 fis glcC
655 882 fis ygjG
655 398 fis yhcH
655 399 fis nanK
655 400 fis nanE
655 104 fis nuoN
655 106 fis gadX
655 570 fis xylG
655 571 fis xylH
655 582 fis aldB
655 107 fis acnB
655 437 fis xylF
655 118 fis xylR
655 883 fis alaT
655 884 fis alaU
655 885 fis alaV
655 886 fis alaW
655 887 fis alaX
655 888 fis argU
655 889 fis argW
655 890 fis argX
655 891 fis aspV
655 892 fis glnU
655 893 fis glnV
655 894 fis glnW
655 895 fis glnX
655 896 fis gltT
655 897 fis gltU
655 898 fis gltV
655 899 fis gltW
655 900 fis glyT
655 901 fis glyU
655 902 fis hisR
655 903 fis ileT
655 904 fis ileU
655 905 fis ileV
656 906 flhDC yhjH
656 907 flhDC gltJ
656 908 flhDC gltK
656 909 flhDC gltL
656 910 flhDC flgA
656 911 flhDC flgB
656 912 flhDC flgC
656 913 flhDC flgD
656 914 flhDC flgE
656 915 flhDC flgF
656 916 flhDC flgG
656 917 flhDC flgH
656 918 flhDC flgI
656 919 flhDC flgJ
656 920 flhDC flgM
656 921 flhDC flhA
656 922 flhDC fliI
656 923 flhDC fliJ
656 924 flhDC fliK
656 925 flhDC gltI
656 926 flhDC flgN
656 927 flhDC ycgR
656 928 flhDC flhE
656 929 flhDC flhB
656 930 flhDC yecR
656 931 flhDC fliY
656 932 flhDC ygbK
656 933 flhDC fliL
656 934 flhDC fliM
656 935 flhDC fliN
656 81 flhDC glpA
656 82 flhDC glpB
656 83 flhDC glpC
656 90 flhDC mdh
656 524 flhDC mglA
656 525 flhDC mglB
656 526 flhDC mglC
656 936 flhDC recC
656 937 flhDC fliD
656 938 flhDC ppdC
656 939 flhDC ygdB
656 940 flhDC ppdB
656 941 flhDC fliO
656 942 flhDC fliE
656 943 flhDC fliF
656 944 flhDC fliA
656 945 flhDC fliZ
656 946 flhDC fliS
656 947 flhDC fliT
656 789 flhDC hypF
656 790 flhDC hydN
656 948 flhDC fliG
656 949 flhDC fliH
656 799 flhDC nrfA
656 800 flhDC nrfB
656 801 flhDC nrfC
656 802 flhDC nrfD
656 803 flhDC nrfE
656 804 flhDC nrfF
656 805 flhDC nrfG
656 950 flhDC fliP
656 951 flhDC fliQ
656 952 flhDC fliR
656 953 flhDC ccmH
656 954 flhDC ccmG
656 955 flhDC ccmF
656 956 flhDC ccmE
656 957 flhDC ccmC
656 958 flhDC ccmB
656 959 flhDC ccmA
656 960 flhDC napC
656 961 flhDC napB
656 962 flhDC napH
656 963 flhDC napG
656 964 flhDC napA
656 965 flhDC napF
656 966 flhDC ppdA
656 967 flhDC napD
656 968 flhDC ccmD
77 146 fnr aceE
77 147 fnr aceF
77 149 fnr ackA
77 806 fnr adhE
77 150 fnr aldA
77 484 fnr ansB
77 65 fnr arcA
77 486 fnr aspA
77 297 fnr cadC
77 969 fnr cheB
77 970 fnr cheR
77 971 fnr cheY
77 972 fnr cheZ
77 157 fnr moeA
77 66 fnr moeB
77 67 fnr cydA
77 68 fnr cydB
77 69 fnr cyoA
77 70 fnr cyoB
77 71 fnr cyoC
77 72 fnr cyoD
77 73 fnr cyoE
77 494 fnr cysG
77 810 fnr dmsA
77 223 fnr gltF
77 973 fnr nikR
77 974 fnr pepT
77 192 fnr caiA
77 193 fnr caiT
77 299 fnr fixA
77 302 fnr fixB
77 300 fnr fixC
77 301 fnr fixX
77 707 fnr moaA
77 708 fnr moaB
77 709 fnr moaD
77 710 fnr moaE
77 975 fnr ydeJ
77 711 fnr moaC
77 195 fnr nuoM
77 196 fnr nuoF
77 799 fnr nrfA
77 197 fnr yfiD
77 976 fnr gcvP
77 800 fnr nrfB
77 801 fnr nrfC
77 802 fnr nrfD
77 803 fnr nrfE
77 804 fnr nrfF
77 805 fnr nrfG
77 977 fnr yeiL
77 953 fnr ccmH
77 954 fnr ccmG
77 955 fnr ccmF
77 956 fnr ccmE
77 957 fnr ccmC
77 958 fnr ccmB
77 959 fnr ccmA
77 960 fnr napC
77 961 fnr napB
77 962 fnr napH
77 963 fnr napG
77 964 fnr napA
77 965 fnr napF
77 978 fnr nikA
77 979 fnr nikB
77 980 fnr nikC
77 981 fnr nikD
77 982 fnr nikE
77 208 fnr nuoA
77 209 fnr nuoB
77 210 fnr nuoC
77 211 fnr nuoE
77 212 fnr nuoG
77 99 fnr nuoH
77 100 fnr nuoI
77 101 fnr nuoJ
77 102 fnr nuoK
77 103 fnr nuoL
77 104 fnr nuoN
77 983 fnr feoA
77 984 fnr feoB
77 985 fnr ompX
77 986 fnr uraA
77 967 fnr napD
77 968 fnr ccmD
77 987 fnr pitA
77 481 fnr dcuB
77 143 fnr cydC
77 314 fnr garL
77 988 fnr bcsZ
77 989 fnr bcsB
77 304 fnr ssuB
77 990 fnr ychO
77 113 fnr prmC
77 991 fnr norW
77 115 fnr caiE
77 992 fnr dppB
77 993 fnr dppC
77 994 fnr dppD
77 995 fnr dppF
77 432 fnr uxaA
77 318 fnr garP
77 756 fnr emrY
77 319 fnr rnpB
77 119 fnr gadA
77 298 fnr caiF
77 122 fnr ybdN
77 123 fnr dcuC
77 996 fnr hcr
77 997 fnr hcp
77 309 fnr ssuC
77 310 fnr ssuD
77 311 fnr ssuA
77 308 fnr ssuE
77 131 fnr iraM
77 447 fnr hlyE
77 132 fnr puuA
77 134 fnr tpx
77 998 fnr ynfE
77 999 fnr ynfF
77 1000 fnr ynfG
77 1001 fnr ynfH
77 1002 fnr dmsD
77 1003 fnr ydhT
77 1004 fnr ydhU
77 1005 fnr ydhX
77 1006 fnr ydhW
77 1007 fnr ydhV
77 1008 fnr ydhY
77 930 fnr yecR
77 761 fnr emrK
77 381 fnr hyfC
77 382 fnr hyfD
77 383 fnr hyfE
77 384 fnr hyfF
77 385 fnr hyfG
77 386 fnr hyfH
77 387 fnr hyfI
77 388 fnr hyfJ
77 389 fnr hyfR
77 390 fnr focB
77 1009 fnr norV
77 1010 fnr xdhA
77 1011 fnr xdhB
77 1012 fnr xdhC
77 1013 fnr scpB
77 1014 fnr scpC
77 1015 fnr yqjI
77 394 fnr aer
77 189 fnr caiD
77 190 fnr caiC
77 191 fnr caiB
77 396 fnr tdcF
77 397 fnr tdcE
77 1016 fnr ysgA
77 407 fnr dcuR
77 1017 fnr dcuS
77 1018 fnr ytfE
77 1019 fnr iraD
77 417 fnr uxaC
77 1020 fnr nrdG
77 1021 fnr ybdZ
77 811 fnr dmsB
77 812 fnr dmsC
77 1022 fnr dppA
77 1023 fnr entF
77 1024 fnr acrE
77 1025 fnr acrF
77 774 fnr fdhF
77 1026 fnr fepE
77 1027 fnr fes
77 773 fnr fhlA
77 77 fnr fnr
77 741 fnr frdA
77 740 fnr frdB
77 739 fnr frdC
77 738 fnr frdD
77 78 fnr fumA
77 79 fnr fumB
77 1028 fnr gcvH
77 81 fnr glpA
77 82 fnr glpB
77 83 fnr glpC
77 589 fnr glpQ
77 591 fnr glpT
77 235 fnr gltB
77 234 fnr gltD
77 86 fnr hemA
77 1029 fnr hmp
77 785 fnr hypB
77 786 fnr hypC
77 787 fnr hypD
77 788 fnr hypE
77 1030 fnr katG
77 89 fnr lpd
77 1031 fnr malP
77 1032 fnr malQ
77 845 fnr narG
77 846 fnr narH
77 847 fnr narI
77 848 fnr narJ
77 849 fnr narK
77 1033 fnr narL
77 1034 fnr narX
77 91 fnr ndh
77 535 fnr nirB
77 536 fnr nirC
77 537 fnr nirD
77 97 fnr pflB
77 1035 fnr pstS
77 1036 fnr phoU
77 98 fnr prfA
77 1037 fnr gadW
77 106 fnr gadX
77 1038 fnr yhjA
77 1039 fnr pstA
77 1040 fnr pstB
77 1041 fnr pstC
77 1042 fnr purM
77 1043 fnr purN
77 159 fnr rplB
77 160 fnr rplC
77 161 fnr rplD
77 1044 fnr rplM
77 162 fnr rplP
77 1045 fnr rplS
77 1046 fnr rplT
77 163 fnr rplV
77 164 fnr rplW
77 165 fnr rpmC
77 166 fnr rpsC
77 1047 fnr rpsI
77 167 fnr rpsJ
77 1048 fnr rpsP
77 168 fnr rpsQ
77 169 fnr rpsS
77 170 fnr sdhA
77 171 fnr sdhB
77 172 fnr sdhC
77 173 fnr sdhD
77 174 fnr sodA
77 176 fnr sucA
77 177 fnr sucB
77 178 fnr sucC
77 179 fnr sucD
77 1049 fnr tap
77 1050 fnr tar
77 596 fnr tdcA
77 597 fnr tdcB
77 598 fnr tdcC
77 1051 fnr trmD
77 615 fnr pdhR
77 1052 fnr ompW
77 618 fnr hyfA
77 1053 fnr rimM
77 619 fnr tdcD
77 315 fnr garK
77 316 fnr garR
77 622 fnr dcuA
77 1054 fnr fdnG
77 1055 fnr fdnH
77 1056 fnr fdnI
77 283 fnr ycaC
77 181 fnr focA
77 1057 fnr pheM
77 627 fnr hyfB
77 1058 fnr ygbA
77 183 fnr acnA
77 1059 fnr upp
77 184 fnr ubiC
77 185 fnr ubiA
77 187 fnr cydD
77 1060 fnr nrdD
77 1061 fnr gcvT
77 1062 fnr scpA
77 1063 fnr argK
77 395 fnr tdcG
1064 144 fruR aceA
1064 1065 fruR fruB
1064 148 fruR aceK
1064 806 fruR adhE
1064 1066 fruR aroP
1064 491 fruR crr
1064 67 fruR cydA
1064 68 fruR cydB
1064 494 fruR cysG
1064 1067 fruR eda
1064 1068 fruR edd
1064 1069 fruR eno
1064 648 fruR fbaA
1064 1070 fruR fruA
1064 1071 fruR fruK
1064 670 fruR gapA
1064 671 fruR epd
1064 87 fruR icd
1064 517 fruR manX
1064 518 fruR manY
1064 519 fruR manZ
1064 527 fruR mtlA
1064 528 fruR mtlD
1064 535 fruR nirB
1064 536 fruR nirC
1064 537 fruR nirD
1064 1072 fruR pck
1064 1073 fruR pfkA
1064 542 fruR pgk
1064 1074 fruR ppsA
1064 544 fruR ptsH
1064 545 fruR ptsI
1064 1075 fruR pykF
1064 1076 fruR yahA
1064 183 fruR acnA
1064 789 fruR hypF
1064 562 fruR mtlR
1064 107 fruR acnB
1064 1077 fruR glk
1064 145 fruR aceB
662 657 fucR fucA
662 658 fucR fucI
662 659 fucR fucK
662 663 fucR fucU
662 661 fucR fucP
662 662 fucR fucR
662 660 fucR fucO
664 71 fur cyoC
664 72 fur cyoD
664 73 fur cyoE
664 698 fur entA
664 699 fur entB
664 644 fur entC
664 645 fur entD
664 646 fur entE
664 1023 fur entF
664 1078 fur exbB
664 1079 fur exbD
664 1026 fur fepE
664 1080 fur fepG
664 1027 fur fes
664 1081 fur fhuA
664 1082 fur fhuB
664 1083 fur fhuC
664 1084 fur fhuD
664 1085 fur fhuE
664 656 fur flhDC
664 649 fur fecA
664 650 fur fecB
664 651 fur fecC
664 652 fur fecD
664 653 fur fecE
664 1086 fur fecI
664 1087 fur fecR
664 654 fur fepA
664 1088 fur fepB
664 1089 fur fepC
664 1090 fur fepD
664 79 fur fumB
664 664 fur fur
664 1029 fur hmp
664 793 fur katE
664 88 fur rpoS
664 1030 fur katG
664 1091 fur metH
664 1092 fur metJ
664 344 fur ompF
664 1093 fur purR
664 1094 fur ftnA
664 170 fur sdhA
664 171 fur sdhB
664 172 fur sdhC
664 173 fur sdhD
664 174 fur sodA
664 684 fur sodB
664 176 fur sucA
664 177 fur sucB
664 178 fur sucC
664 179 fur sucD
664 1095 fur tonB
664 1096 fur entS
664 616 fur entH
664 1097 fur sufA
664 1098 fur nohA
664 1099 fur gpmA
664 983 fur feoA
664 984 fur feoB
664 1100 fur ygaC
664 1101 fur nrdF
664 1102 fur nrdE
664 1103 fur ryhB
664 446 fur fiu
664 1104 fur tfaQ
664 1105 fur ydfN
664 1106 fur sufE
664 1107 fur sufS
664 1108 fur sufD
664 1109 fur sufC
664 1110 fur sufB
664 1111 fur zinT
664 1112 fur rcnR
664 1113 fur rcnA
664 1114 fur mntH
664 1115 fur nrdH
664 1116 fur nrdI
664 1117 fur yhhY
664 1118 fur fhuF
664 1021 fur ybdZ
664 489 fur cirA
664 69 fur cyoA
664 70 fur cyoB
643 1119 gadE purA
643 1120 gadE rcsAB
643 353 gadE fabZ
643 1121 gadE hdeA
643 1122 gadE hdeB
643 1123 gadE yhiD
643 640 gadE gadB
643 1124 gadE hdeD
643 223 gadE gltF
643 643 gadE gadE
643 568 gadE mdtE
643 569 gadE mdtF
643 1037 gadE gadW
643 106 gadE gadX
643 119 gadE gadA
643 461 gadE gadC
643 155 gadE cadA
643 156 gadE cadB
643 69 gadE cyoA
643 70 gadE cyoB
643 71 gadE cyoC
643 72 gadE cyoD
643 73 gadE cyoE
643 336 gadE lpxD
643 1125 gadE fliC
643 235 gadE gltB
643 234 gadE gltD
643 1126 gadE gnd
643 338 gadE hlpA
643 340 gadE lpxA
643 1127 gadE lrp
1037 1128 gadW slp
1037 568 gadW mdtE
1037 569 gadW mdtF
1037 1037 gadW gadW
1037 106 gadW gadX
1037 119 gadW gadA
1037 1129 gadW gadY
1037 461 gadW gadC
1037 1121 gadW hdeA
1037 1122 gadW hdeB
1037 1123 gadW yhiD
1037 640 gadW gadB
1037 643 gadW gadE
1037 1130 gadW dctR
106 643 gadX gadE
106 705 gadX hns
106 640 gadX gadB
106 1123 gadX yhiD
106 1122 gadX hdeB
106 1121 gadX hdeA
106 1131 gadX lon
106 88 gadX rpoS
106 461 gadX gadC
106 1124 gadX hdeD
106 156 gadX cadB
106 155 gadX cadA
106 1132 gadX asnB
106 1133 gadX amtB
106 1130 gadX dctR
106 1128 gadX slp
106 1134 gadX glnK
106 568 gadX mdtE
106 569 gadX mdtF
106 1135 gadX ybaT
106 1136 gadX ybaS
106 1129 gadX gadY
106 119 gadX gadA
106 106 gadX gadX
106 1037 gadX gadW
1137 566 galR galP
1137 554 galR galM
1137 526 galR mglC
1137 525 galR mglB
1137 666 galR galE
1137 669 galR galT
1137 668 galR galS
1137 1137 galR galR
1137 667 galR galK
1137 524 galR mglA
668 566 galS galP
668 554 galS galM
668 526 galS mglC
668 525 galS mglB
668 524 galS mglA
668 669 galS galT
668 668 galS galS
668 1137 galS galR
668 666 galS galE
668 667 galS galK
1138 112 gatR gatY
1138 111 gatR gatD
1138 110 gatR gatC
1138 109 gatR gatB
1138 108 gatR gatA
1138 135 gatR gatZ
1139 1028 gcvA gcvH
1139 1061 gcvA gcvT
1139 1140 gcvA gcvB
1139 976 gcvA gcvP
1139 1139 gcvA gcvA
393 141 glcC glcD
393 140 glcC glcE
393 139 glcC glcG
393 393 glcC glcC
393 120 glcC glcF
393 117 glcC glcB
393 138 glcC glcA
590 641 glpR glpX
590 591 glpR glpT
590 589 glpR glpQ
590 588 glpR glpK
590 586 glpR glpF
590 84 glpR glpD
590 83 glpR glpC
590 81 glpR glpA
590 82 glpR glpB
1141 1142 glrR glmY
1143 1067 gntR eda
1143 1068 gntR edd
1143 414 gntR idnD
1143 413 gntR idnO
1143 412 gntR idnR
1143 406 gntR nfuA
1143 405 gntR gntX
1143 431 gntR gntU
1143 430 gntR gntK
1143 428 gntR idnT
1143 583 gntR gntT
1143 567 gntR idnK
690 688 gutM srlB
690 689 gutM srlD
690 690 gutM gutM
690 691 gutM gutQ
690 692 gutM srlR
690 418 gutM srlA
690 687 gutM srlE
692 418 srlR srlA
692 688 srlR srlB
692 689 srlR srlD
692 690 srlR gutM
692 691 srlR gutQ
692 692 srlR srlR
692 687 srlR srlE
1144 1145 hcaR hcaF
1144 1146 hcaR hcaE
1144 1147 hcaR hcaD
1144 1148 hcaR hcaB
1144 1144 hcaR hcaR
1144 1149 hcaR hcaC
1150 656 hdfR flhDC
1151 1151 hipAB hipAB
705 1152 hns yciG
705 315 hns garK
705 316 hns garR
705 1153 hns chiA
705 624 hns chpA
705 1154 hns mukE
705 1155 hns gspB
705 631 hns gabD
705 632 hns gabP
705 944 hns fliA
705 945 hns fliZ
705 1156 hns gspO
705 1121 hns hdeA
705 1122 hns hdeB
705 1123 hns yhiD
705 796 hns dps
705 1124 hns hdeD
705 10 hns adiA
705 1157 hns stpA
705 554 hns galM
705 1158 hns fimI
705 242 hns hisJ
705 243 hns hisQ
705 1159 hns mukF
705 1160 hns smtA
705 1037 hns gadW
705 106 hns gadX
705 584 hns lhgO
705 318 hns garP
705 884 hns alaU
705 156 hns cadB
705 67 hns cydA
705 68 hns cydB
705 737 hns cysA
705 494 hns cysG
705 730 hns cysM
705 726 hns cysP
705 727 hns cysU
705 728 hns cysW
705 1023 hns entF
705 1024 hns acrE
705 1025 hns acrF
705 1026 hns fepE
705 1027 hns fes
705 1161 hns fimA
705 1162 hns fimB
705 1163 hns fimC
705 1164 hns fimD
705 1165 hns fimE
705 1166 hns fimF
705 1167 hns fimG
705 1168 hns fimH
705 656 hns flhDC
705 1125 hns fliC
705 665 hns gabT
705 666 hns galE
705 667 hns galK
705 669 hns galT
705 233 hns hisP
705 705 hns hns
705 339 hns degP
705 1169 hns ilvH
705 1170 hns ilvI
705 504 hns lacA
705 505 hns lacY
705 506 hns lacZ
705 1171 hns leuO
705 520 hns chpR
705 1172 hns mukB
705 1173 hns nhaA
705 535 hns nirB
705 536 hns nirC
705 537 hns nirD
705 1174 hns osmC
705 1175 hns proV
705 1176 hns proW
705 1177 hns proX
705 1120 hns rcsAB
705 478 hns relA
705 1094 hns ftnA
705 684 hns sodB
705 687 hns srlE
705 688 hns srlB
705 689 hns srlD
705 690 hns gutM
705 691 hns gutQ
705 692 hns srlR
705 1178 hns nhaR
705 1179 hns cspD
705 1180 hns yciE
705 1181 hns yciF
705 885 hns alaV
705 896 hns gltT
705 897 hns gltU
705 899 hns gltW
705 904 hns ileU
705 905 hns ileV
705 4 hns micF
705 319 hns rnpB
705 831 hns rrfB
705 832 hns rrfC
705 833 hns rrfD
705 835 hns rrfG
705 836 hns rrfH
705 838 hns rrlB
705 839 hns rrlC
705 840 hns rrlD
705 842 hns rrlG
705 843 hns rrlH
705 858 hns rrsB
705 859 hns rrsC
705 860 hns rrsD
705 862 hns rrsG
705 863 hns rrsH
705 864 hns rrfF
705 869 hns thrV
705 119 hns gadA
705 298 hns caiF
705 447 hns hlyE
705 1182 hns asr
705 931 hns fliY
705 1183 hns hchA
705 391 hns csiE
705 392 hns csiD
705 1184 hns yjjP
705 1185 hns yjjQ
705 284 hns bglJ
705 418 hns srlA
705 1021 hns ybdZ
705 250 hns hisM
705 314 hns garL
705 43 hns appY
705 287 hns bglB
705 286 hns bglF
705 285 hns bglG
705 294 hns bolA
705 155 hns cadA
500 1186 hu mtr
500 1187 hu seqA
500 1188 hu pgm
500 554 hu galM
500 1189 hu tyrP
500 669 hu galT
500 667 hu galK
500 666 hu galE
500 4 hu micF
389 390 hyfR focB
389 389 hyfR hyfR
389 388 hyfR hyfJ
389 387 hyfR hyfI
389 386 hyfR hyfH
389 618 hyfR hyfA
389 384 hyfR hyfF
389 383 hyfR hyfE
389 382 hyfR hyfD
389 381 hyfR hyfC
389 627 hyfR hyfB
389 385 hyfR hyfG
770 770 iclR iclR
770 148 iclR aceK
770 145 iclR aceB
770 144 iclR aceA
412 431 idnR gntU
412 412 idnR idnR
412 413 idnR idnO
412 414 idnR idnD
412 428 idnR idnT
412 567 idnR idnK
412 430 idnR gntK
1190 1190 ihf ihf
1190 1151 ihf hipAB
1190 776 ihf hycA
1190 777 ihf hycB
1190 778 ihf hycC
1190 779 ihf hycD
1190 780 ihf hycE
1190 781 ihf hycF
1190 782 ihf hycG
1190 783 ihf hycH
1190 784 ihf hypA
1190 785 ihf hypB
1190 786 ihf hypC
1190 787 ihf hypD
1190 788 ihf hypE
1190 1191 ihf ilvA
1190 1192 ihf ilvD
1190 1193 ihf ilvE
1190 1194 ihf ilvM
1190 1186 ihf mtr
1190 845 ihf narG
1190 846 ihf narH
1190 847 ihf narI
1190 848 ihf narJ
1190 849 ihf narK
1190 91 ihf ndh
1190 535 ihf nirB
1190 536 ihf nirC
1190 537 ihf nirD
1190 343 ihf ompC
1190 344 ihf ompF
1190 540 ihf ompR
1190 97 ihf pflB
1190 1035 ihf pstS
1190 1036 ihf phoU
1190 98 ihf prfA
1190 1195 ihf pspA
1190 1196 ihf pspB
1190 1197 ihf pspC
1190 1198 ihf pspD
1190 1199 ihf pspE
1190 1039 ihf pstA
1190 1040 ihf pstB
1190 1041 ihf pstC
1190 347 ihf rpoH
1190 174 ihf sodA
1190 684 ihf sodB
1190 176 ihf sucA
1190 177 ihf sucB
1190 178 ihf sucC
1190 179 ihf sucD
1190 596 ihf tdcA
1190 597 ihf tdcB
1190 598 ihf tdcC
1190 1189 ihf tyrP
1190 619 ihf tdcD
1190 181 ihf focA
1190 1200 ihf ilvL
1190 629 ihf dusB
1190 184 ihf ubiC
1190 185 ihf ubiA
1190 1106 ihf sufE
1190 1107 ihf sufS
1190 1108 ihf sufD
1190 1109 ihf sufC
1190 1110 ihf sufB
1190 1009 ihf norV
1190 775 ihf hycI
1190 138 ihf glcA
1190 139 ihf glcG
1190 140 ihf glcE
1190 141 ihf glcD
1190 882 ihf ygjG
1190 395 ihf tdcG
1190 396 ihf tdcF
1190 397 ihf tdcE
1190 1201 ihf dcuD
1190 1202 ihf rtcA
1190 1203 ihf rtcB
1190 1204 ihf ulaG
1190 408 ihf ulaA
1190 409 ihf ulaD
1190 410 ihf ulaE
1190 411 ihf ulaF
1190 1205 ihf ilvX
1190 807 ihf osmE
1190 257 ihf carA
1190 236 ihf carB
1190 494 ihf cysG
1190 734 ihf cysH
1190 733 ihf cysI
1190 732 ihf cysJ
1190 810 ihf dmsA
1190 811 ihf dmsB
1190 812 ihf dmsC
1190 1022 ihf dppA
1190 647 ihf envZ
1190 773 ihf fhlA
1190 1161 ihf fimA
1190 1162 ihf fimB
1190 1163 ihf fimC
1190 1164 ihf fimD
1190 1166 ihf fimF
1190 1167 ihf fimG
1190 1168 ihf fimH
1190 655 ihf fis
1190 656 ihf flhDC
1190 1206 ihf folA
1190 672 ihf gcd
1190 1207 ihf glnH
1190 1208 ihf glnP
1190 813 ihf glnQ
1190 589 ihf glpQ
1190 591 ihf glpT
1190 85 ihf gltA
1190 235 ihf gltB
1190 234 ihf gltD
1190 86 ihf hemA
1190 801 ihf nrfC
1190 802 ihf nrfD
1190 803 ihf nrfE
1190 804 ihf nrfF
1190 805 ihf nrfG
1190 1209 ihf htrE
1190 1210 ihf ecpD
1190 1158 ihf fimI
1190 977 ihf yeiL
1190 208 ihf nuoA
1190 209 ihf nuoB
1190 210 ihf nuoC
1190 211 ihf nuoE
1190 212 ihf nuoG
1190 99 ihf nuoH
1190 100 ihf nuoI
1190 101 ihf nuoJ
1190 102 ihf nuoK
1190 103 ihf nuoL
1190 104 ihf nuoN
1190 1211 ihf hemF
1190 1212 ihf uspB
1190 572 ihf yiaJ
1190 573 ihf yiaK
1190 574 ihf yiaL
1190 575 ihf yiaM
1190 576 ihf yiaN
1190 577 ihf yiaO
1190 578 ihf lyxK
1190 579 ihf sgbH
1190 580 ihf sgbU
1190 581 ihf sgbE
1190 304 ihf ssuB
1190 113 ihf prmC
1190 991 ihf norW
1190 426 ihf ulaB
1190 427 ihf ulaC
1190 115 ihf caiE
1190 992 ihf dppB
1190 993 ihf dppC
1190 994 ihf dppD
1190 995 ihf dppF
1190 117 ihf glcB
1190 434 ihf hpt
1190 4 ihf micF
1190 120 ihf glcF
1190 1142 ihf glmY
1190 309 ihf ssuC
1190 310 ihf ssuD
1190 311 ihf ssuA
1190 308 ihf ssuE
1190 449 ihf maoC
1190 450 ihf paaA
1190 451 ihf paaB
1190 452 ihf paaC
1190 453 ihf paaD
1190 454 ihf paaE
1190 455 ihf paaF
1190 456 ihf paaG
1190 457 ihf paaH
1190 458 ihf paaI
1190 459 ihf paaJ
1190 460 ihf paaK
1190 144 ihf aceA
1190 145 ihf aceB
1190 148 ihf aceK
1190 1097 ihf sufA
1190 771 ihf uspA
1190 634 ihf osmY
1190 796 ihf dps
1190 639 ihf acs
1190 10 ihf adiA
1190 798 ihf sra
1190 223 ihf gltF
1190 1213 ihf ibpB
1190 189 ihf caiD
1190 190 ihf caiC
1190 191 ihf caiB
1190 192 ihf caiA
1190 193 ihf caiT
1190 271 ihf atoD
1190 272 ihf atoA
1190 273 ihf atoE
1190 274 ihf atoB
1190 195 ihf nuoM
1190 196 ihf nuoF
1190 799 ihf nrfA
1190 1214 ihf amiA
1190 1215 ihf yjbE
1190 1216 ihf yjbF
1190 1217 ihf yjbG
1190 1218 ihf yjbH
1190 1219 ihf pspG
1190 560 ihf actP
1190 561 ihf yjcH
1190 800 ihf nrfB
1220 1221 ilvY ilvC
1220 1220 ilvY ilvY
1222 48 iscR hyaE
1222 47 iscR hyaF
1222 1097 iscR sufA
1222 960 iscR napC
1222 961 iscR napB
1222 962 iscR napH
1222 963 iscR napG
1222 964 iscR napA
1222 965 iscR napF
1222 1223 iscR iscA
1222 967 iscR napD
1222 1224 iscR erpA
1222 1106 iscR sufE
1222 1107 iscR sufS
1222 1108 iscR sufD
1222 1109 iscR sufC
1222 1110 iscR sufB
1222 1225 iscR ydiU
1222 1226 iscR iscU
1222 1227 iscR iscS
1222 1222 iscR iscR
1222 406 iscR nfuA
1222 52 iscR hyaA
1222 51 iscR hyaB
1222 50 iscR hyaC
1222 49 iscR hyaD
1228 1067 kdgR eda
1229 1230 kdpE kdpF
1229 1231 kdpE kdpC
1229 1232 kdpE kdpA
1229 1233 kdpE kdpB
1234 504 lacI lacA
1234 506 lacI lacZ
1234 505 lacI lacY
1171 287 leuO bglB
1171 284 leuO bglJ
1171 286 leuO bglF
1171 285 leuO bglG
1171 297 leuO cadC
1171 1171 leuO leuO
1171 1235 leuO leuA
1171 1236 leuO leuL
1171 1237 leuO leuD
1171 1238 leuO leuC
1171 1239 leuO leuB
1171 1185 leuO yjjQ
1240 1241 lexA recN
1240 1242 lexA rpoD
1240 1243 lexA rpsU
1240 175 lexA ssb
1240 1244 lexA sulA
1240 1245 lexA umuC
1240 1246 lexA umuD
1240 180 lexA uvrA
1240 1247 lexA uvrB
1240 1248 lexA uvrC
1240 1249 lexA uvrD
1240 1250 lexA ftsL
1240 1251 lexA uvrY
1240 1252 lexA dinD
1240 1253 lexA dinG
1240 1254 lexA dinF
1240 1255 lexA ybfE
1240 1256 lexA yebG
1240 559 lexA sbmC
1240 1257 lexA recX
1240 1258 lexA hokE
1240 1259 lexA tisB
1240 1260 lexA dinQ
1240 1261 lexA yafQ
1240 1262 lexA dinJ
1240 1263 lexA dinB
1240 1264 lexA yafN
1240 1265 lexA yafO
1240 1266 lexA yafP
1240 1267 lexA ftsK
1240 1268 lexA dinI
1240 1269 lexA ydjM
1240 1270 lexA cho
1240 1271 lexA insK
1240 1272 lexA symE
1240 1273 lexA ruvA
1240 1274 lexA ruvB
1240 1275 lexA ddlB
1240 1276 lexA dnaG
1240 1277 lexA lpxC
1240 1278 lexA ftsA
1240 1279 lexA ftsI
1240 1280 lexA ftsQ
1240 1281 lexA ftsW
1240 1282 lexA ftsZ
1240 1240 lexA lexA
1240 1283 lexA mraY
1240 1284 lexA murC
1240 1285 lexA murD
1240 1286 lexA murE
1240 1287 lexA murF
1240 1288 lexA murG
1240 1289 lexA phr
1240 1290 lexA polB
1240 1291 lexA recA
206 205 lldR lldP
206 207 lldR lldD
206 206 lldR lldR
1292 1165 lrhA fimE
1292 1292 lrhA lrhA
1292 656 lrhA flhDC
1127 584 lrp lhgO
1127 883 lrp alaT
1127 884 lrp alaU
1127 885 lrp alaV
1127 896 lrp gltT
1127 897 lrp gltU
1127 898 lrp gltV
1127 899 lrp gltW
1127 903 lrp ileT
1127 904 lrp ileU
1127 905 lrp ileV
1127 4 lrp micF
1127 830 lrp rrfA
1127 831 lrp rrfB
1127 832 lrp rrfC
1127 833 lrp rrfD
1127 834 lrp rrfE
1127 835 lrp rrfG
1127 836 lrp rrfH
1127 837 lrp rrlA
1127 838 lrp rrlB
1127 839 lrp rrlC
1127 840 lrp rrlD
1127 841 lrp rrlE
1127 842 lrp rrlG
1127 843 lrp rrlH
1127 844 lrp rrsA
1127 858 lrp rrsB
1127 859 lrp rrsC
1127 860 lrp rrsD
1127 861 lrp rrsE
1127 862 lrp rrsG
1127 863 lrp rrsH
1127 864 lrp rrfF
1127 869 lrp thrV
1127 392 lrp csiD
1127 1205 lrp ilvX
1127 806 lrp adhE
1127 485 lrp aroA
1127 1161 lrp fimA
1127 1163 lrp fimC
1127 1164 lrp fimD
1127 1165 lrp fimE
1127 1166 lrp fimF
1127 1167 lrp fimG
1127 1168 lrp fimH
1127 665 lrp gabT
1127 1028 lrp gcvH
1127 235 lrp gltB
1127 234 lrp gltD
1127 1191 lrp ilvA
1127 1192 lrp ilvD
1127 1193 lrp ilvE
1127 1169 lrp ilvH
1127 1170 lrp ilvI
1127 1194 lrp ilvM
1127 1293 lrp kbl
1127 1294 lrp livF
1127 1295 lrp livG
1127 1296 lrp livH
1127 1297 lrp livJ
1127 1298 lrp livK
1127 1299 lrp livM
1127 1127 lrp lrp
1127 1300 lrp lysU
1127 514 lrp malT
1127 343 lrp ompC
1127 344 lrp ompF
1127 92 lrp oppA
1127 93 lrp oppB
1127 94 lrp oppC
1127 95 lrp oppD
1127 96 lrp oppF
1127 1174 lrp osmC
1127 1301 lrp sdaA
1127 681 lrp serA
1127 682 lrp serC
1127 1302 lrp tdh
1127 220 lrp argO
1127 1200 lrp ilvL
1127 631 lrp gabD
1127 632 lrp gabP
1127 634 lrp osmY
1127 1121 lrp hdeA
1127 1122 lrp hdeB
1127 1123 lrp yhiD
1127 635 lrp dadA
1127 636 lrp dadX
1127 1061 lrp gcvT
1127 223 lrp gltF
1127 1157 lrp stpA
1127 976 lrp gcvP
1127 8 lrp aidB
1127 1158 lrp fimI
1127 977 lrp yeiL
1127 1303 lrp yojI
463 465 lsrR lsrC
463 469 lsrR lsrG
463 462 lsrR lsrK
463 463 lsrR lsrR
463 464 lsrR lsrA
463 470 lsrR tam
463 466 lsrR lsrD
463 467 lsrR lsrB
463 468 lsrR lsrF
1304 1304 lysR lysR
1304 1305 lysR lysA
511 511 malI malI
511 516 malI malY
511 515 malI malX
514 507 malT lamB
514 1031 malT malP
514 513 malT malM
514 512 malT malK
514 510 malT malG
514 509 malT malF
514 508 malT malE
514 1032 malT malQ
514 1306 malT malZ
514 630 malT malS
637 1307 marA pqiB
637 1308 marA pqiA
637 1309 marA ybaO
637 1310 marA nfsB
637 4 marA micF
637 1128 marA slp
637 1130 marA dctR
637 3 marA acrB
637 2 marA acrA
637 551 marA marB
637 638 marA marR
637 637 marA marA
637 1311 marA inaA
637 1312 marA rfaY
637 1313 marA rfaZ
637 1123 marA yhiD
637 1122 marA hdeB
637 1121 marA hdeA
637 1314 marA rob
637 1315 marA zwf
637 80 marA fumC
637 1316 marA fpr
637 1317 marA nfo
637 1318 marA poxB
637 1119 marA purA
637 1319 marA putA
637 174 marA sodA
637 1320 marA tolC
637 1321 marA ygiA
637 1322 marA ygiB
637 1323 marA ygiC
638 637 marR marA
638 551 marR marB
638 638 marR marR
623 521 melR melA
623 522 melR melB
623 623 melR melR
1092 1324 metJ metF
1092 523 metJ metK
1092 1325 metJ metL
1092 1326 metJ metR
1092 1327 metJ yeiB
1092 1328 metJ folE
1092 1329 metJ ahpC
1092 1330 metJ ahpF
1092 1331 metJ metQ
1092 1332 metJ metN
1092 1333 metJ metI
1092 1334 metJ metA
1092 1335 metJ metB
1092 1336 metJ metC
1092 1337 metJ metE
1326 1338 metR glyA
1326 1029 metR hmp
1326 1326 metR metR
1326 1337 metR metE
1326 1091 metR metH
1326 1334 metR metA
1339 445 mhpR mhpE
1339 419 mhpR mhpA
1339 423 mhpR mhpF
1339 421 mhpR mhpC
1339 422 mhpR mhpD
1339 420 mhpR mhpB
1340 1340 mngR mngR
1340 1341 mngR mngA
1340 1342 mngR mngB
1343 1114 mntR mntH
1344 480 modE modB
1344 775 modE hycI
1344 496 modE deoA
1344 497 modE deoB
1344 693 modE deoC
1344 694 modE deoD
1344 810 modE dmsA
1344 811 modE dmsB
1344 812 modE dmsC
1344 776 modE hycA
1344 777 modE hycB
1344 778 modE hycC
1344 779 modE hycD
1344 780 modE hycE
1344 781 modE hycF
1344 782 modE hycG
1344 783 modE hycH
1344 1033 modE narL
1344 1034 modE narX
1344 92 modE oppA
1344 93 modE oppB
1344 94 modE oppC
1344 95 modE oppD
1344 96 modE oppF
1344 707 modE moaA
1344 708 modE moaB
1344 709 modE moaD
1344 710 modE moaE
1344 711 modE moaC
1344 953 modE ccmH
1344 954 modE ccmG
1344 955 modE ccmF
1344 956 modE ccmE
1344 957 modE ccmC
1344 958 modE ccmB
1344 959 modE ccmA
1344 960 modE napC
1344 961 modE napB
1344 962 modE napH
1344 963 modE napG
1344 964 modE napA
1344 965 modE napF
1344 967 modE napD
1344 968 modE ccmD
1344 498 modE modA
1344 488 modE modC
1345 1345 mprA mprA
1345 1346 mprA emrA
1345 3 mprA acrB
1345 2 mprA acrA
1345 1347 mprA emrB
1348 1348 mqsR-ygiT mqsR-ygiT
562 527 mtlR mtlA
562 562 mtlR mtlR
562 528 mtlR mtlD
1349 380 murR murP
1349 475 murR murQ
1350 266 nac asnC
1350 1350 nac nac
1350 673 nac gdhA
1350 268 nac mnmG
1350 235 nac gltB
1350 234 nac gltD
1350 681 nac serA
1350 269 nac mioC
1350 1351 nac codA
1350 1352 nac codB
1350 631 nac gabD
1350 632 nac gabP
1350 223 nac gltF
1350 563 nac nupC
1350 665 nac gabT
1353 1354 nadR nadA
1353 1355 nadR pnuC
1353 543 nadR pncB
1353 1356 nadR nadB
533 324 nagC chbB
533 416 nagC nanC
533 328 nagC chbA
533 323 nagC chbR
533 327 nagC chbF
533 1162 nagC fimB
533 1357 nagC glmS
533 517 nagC manX
533 518 nagC manY
533 519 nagC manZ
533 529 nagC nagA
533 530 nagC nagB
533 531 nagC nagD
533 532 nagC nagE
533 533 nagC nagC
533 1358 nagC glmU
533 566 nagC galP
533 326 nagC chbG
533 415 nagC nanM
533 325 nagC chbC
1359 399 nanR nanK
1359 400 nanR nanE
1359 415 nanR nanM
1359 398 nanR yhcH
1359 1162 nanR fimB
1359 534 nanR nanA
1359 440 nanR nanT
1359 416 nanR nanC
1033 741 narL frdA
1033 740 narL frdB
1033 739 narL frdC
1033 738 narL frdD
1033 79 narL fumB
1033 52 narL hyaA
1033 51 narL hyaB
1033 50 narL hyaC
1033 49 narL hyaD
1033 48 narL hyaE
1033 47 narL hyaF
1033 845 narL narG
1033 846 narL narH
1033 847 narL narI
1033 848 narL narJ
1033 849 narL narK
1033 535 narL nirB
1033 536 narL nirC
1033 537 narL nirD
1033 850 narL ogt
1033 97 narL pflB
1033 622 narL dcuA
1033 1054 narL fdnG
1033 1055 narL fdnH
1033 1056 narL fdnI
1033 181 narL focA
1033 184 narL ubiC
1033 185 narL ubiA
1033 187 narL cydD
1033 973 narL nikR
1033 195 narL nuoM
1033 196 narL nuoF
1033 799 narL nrfA
1033 198 narL hybA
1033 199 narL hybB
1033 200 narL hybC
1033 201 narL hybD
1033 202 narL hybE
1033 203 narL hybF
1033 204 narL hybG
1033 1360 narL torA
1033 1361 narL torC
1033 800 narL nrfB
1033 801 narL nrfC
1033 802 narL nrfD
1033 803 narL nrfE
1033 804 narL nrfF
1033 805 narL nrfG
1033 953 narL ccmH
1033 954 narL ccmG
1033 955 narL ccmF
1033 956 narL ccmE
1033 957 narL ccmC
1033 958 narL ccmB
1033 959 narL ccmA
1033 960 narL napC
1033 961 narL napB
1033 962 narL napH
1033 963 narL napG
1033 964 narL napA
1033 965 narL napF
1033 978 narL nikA
1033 979 narL nikB
1033 980 narL nikC
1033 981 narL nikD
1033 982 narL nikE
1033 208 narL nuoA
1033 209 narL nuoB
1033 210 narL nuoC
1033 211 narL nuoE
1033 212 narL nuoG
1033 99 narL nuoH
1033 100 narL nuoI
1033 101 narL nuoJ
1033 102 narL nuoK
1033 103 narL nuoL
1033 104 narL nuoN
1033 967 narL napD
1033 968 narL ccmD
1033 1362 narL torD
1033 991 narL norW
1033 298 narL caiF
1033 996 narL hcr
1033 997 narL hcp
1033 998 narL ynfE
1033 999 narL ynfF
1033 1000 narL ynfG
1033 1001 narL ynfH
1033 1002 narL dmsD
1033 1003 narL ydhT
1033 1004 narL ydhU
1033 1005 narL ydhX
1033 1006 narL ydhW
1033 1007 narL ydhV
1033 1008 narL ydhY
1033 880 narL yoaG
1033 881 narL yeaR
1033 1009 narL norV
1033 142 narL hybO
1033 407 narL dcuR
1033 1017 narL dcuS
1033 1018 narL ytfE
1033 481 narL dcuB
1033 143 narL cydC
1033 806 narL adhE
1033 486 narL aspA
1033 157 narL moeA
1033 66 narL moeB
1033 494 narL cysG
1033 810 narL dmsA
1033 811 narL dmsB
1033 812 narL dmsC
1033 774 narL fdhF
1363 1055 narP fdnH
1363 1056 narP fdnI
1363 799 narP nrfA
1363 800 narP nrfB
1363 801 narP nrfC
1363 802 narP nrfD
1363 803 narP nrfE
1363 804 narP nrfF
1363 805 narP nrfG
1363 953 narP ccmH
1363 954 narP ccmG
1363 955 narP ccmF
1363 956 narP ccmE
1363 957 narP ccmC
1363 958 narP ccmB
1363 959 narP ccmA
1363 960 narP napC
1363 961 narP napB
1363 962 narP napH
1363 963 narP napG
1363 964 narP napA
1363 965 narP napF
1363 967 narP napD
1363 968 narP ccmD
1363 991 narP norW
1363 996 narP hcr
1363 997 narP hcp
1363 1003 narP ydhT
1363 1004 narP ydhU
1363 1005 narP ydhX
1363 1006 narP ydhW
1363 1007 narP ydhV
1363 1008 narP ydhY
1363 880 narP yoaG
1363 881 narP yeaR
1363 1009 narP norV
1363 1018 narP ytfE
1363 494 narP cysG
1363 774 narP fdhF
1363 52 narP hyaA
1363 51 narP hyaB
1363 50 narP hyaC
1363 49 narP hyaD
1363 48 narP hyaE
1363 47 narP hyaF
1363 535 narP nirB
1363 536 narP nirC
1363 537 narP nirD
1363 1054 narP fdnG
1364 1365 nemR nemA
1364 1364 nemR nemR
1178 1366 nhaR pgaB
1178 1367 nhaR pgaA
1178 1173 nhaR nhaA
1178 1368 nhaR pgaC
1178 1178 nhaR nhaR
1178 1369 nhaR pgaD
1178 1174 nhaR osmC
973 973 nikR nikR
973 978 nikR nikA
973 982 nikR nikE
973 980 nikR nikC
973 981 nikR nikD
973 979 nikR nikB
1370 1370 norR norR
1370 1009 norR norV
1370 991 norR norW
1371 216 nrdR nrdA
1371 215 nrdR nrdB
1371 1060 nrdR nrdD
1371 1020 nrdR nrdG
1371 1102 nrdR nrdE
1371 1115 nrdR nrdH
1371 1116 nrdR nrdI
1371 1101 nrdR nrdF
1372 1057 nsrR pheM
1372 1058 nsrR ygbA
1372 1373 nsrR wzzE
1372 1374 nsrR ydbD
1372 944 nsrR fliA
1372 945 nsrR fliZ
1372 1375 nsrR yfhB
1372 1376 nsrR tadA
1372 1097 nsrR sufA
1372 1377 nsrR rffE
1372 1378 nsrR rffD
1372 1379 nsrR rffG
1372 1380 nsrR rffH
1372 1381 nsrR rffC
1372 1382 nsrR rffA
1372 1383 nsrR wzyE
1372 1384 nsrR rffM
1372 1385 nsrR wzxE
1372 1386 nsrR dkgB
1372 799 nsrR nrfA
1372 1387 nsrR tehA
1372 1388 nsrR tehB
1372 800 nsrR nrfB
1372 801 nsrR nrfC
1372 802 nsrR nrfD
1372 803 nsrR nrfE
1372 804 nsrR nrfF
1372 805 nsrR nrfG
1372 1370 nsrR norR
1372 1389 nsrR grxD
1372 752 nsrR dsdC
1372 1390 nsrR rybB
1372 1391 nsrR mhpT
1372 996 nsrR hcr
1372 997 nsrR hcp
1372 448 nsrR feaR
1372 1392 nsrR ydhO
1372 1106 nsrR sufE
1372 1107 nsrR sufS
1372 1108 nsrR sufD
1372 1109 nsrR sufC
1372 1110 nsrR sufB
1372 1393 nsrR yeaE
1372 880 nsrR yoaG
1372 881 nsrR yeaR
1372 931 nsrR fliY
1372 775 nsrR hycI
1372 1394 nsrR rffT
1372 1018 nsrR ytfE
1372 1395 nsrR yjgI
1372 772 nsrR feaB
1372 146 nsrR aceE
1372 147 nsrR aceF
1372 487 nsrR cdd
1372 773 nsrR fhlA
1372 1190 nsrR ihf
1372 1029 nsrR hmp
1372 776 nsrR hycA
1372 777 nsrR hycB
1372 778 nsrR hycC
1372 779 nsrR hycD
1372 780 nsrR hycE
1372 781 nsrR hycF
1372 782 nsrR hycG
1372 783 nsrR hycH
1372 784 nsrR hypA
1372 785 nsrR hypB
1372 786 nsrR hypC
1372 787 nsrR hypD
1372 788 nsrR hypE
1372 1396 nsrR infC
1372 1127 nsrR lrp
1372 91 nsrR ndh
1372 1397 nsrR pheS
1372 1398 nsrR pheT
1372 1399 nsrR rfe
1372 1046 nsrR rplT
1372 348 nsrR smpA
1372 684 nsrR sodB
1372 1400 nsrR thrS
1372 1401 nsrR rpmI
1372 1402 nsrR tsgA
1372 1403 nsrR yibD
678 250 glnG hisM
678 882 glnG ygjG
678 677 glnG glnA
678 678 glnG glnG
678 1207 glnG glnH
678 679 glnG glnL
678 1208 glnG glnP
678 813 glnG glnQ
678 233 glnG hisP
678 1404 glnG potF
678 1405 glnG potG
678 1406 glnG potH
678 1407 glnG potI
678 1133 glnG amtB
678 242 glnG hisJ
678 243 glnG hisQ
678 1134 glnG glnK
678 1408 glnG yhdW
678 1409 glnG yhdX
678 1410 glnG yhdY
678 1411 glnG yhdZ
678 124 glnG rutG
678 125 glnG rutF
678 126 glnG rutE
678 127 glnG rutD
678 128 glnG rutC
678 129 glnG rutB
678 130 glnG rutA
678 1412 glnG ddpF
678 1413 glnG ddpD
678 1414 glnG ddpC
678 1415 glnG ddpB
678 1416 glnG ddpA
678 1417 glnG ddpX
678 245 glnG astE
678 246 glnG astB
678 247 glnG astD
678 248 glnG astA
678 249 glnG astC
678 1418 glnG yeaG
678 1419 glnG yeaH
678 303 glnG cbl
678 1350 glnG nac
678 1420 glnG argT
540 368 ompR csgD
540 1421 ompR tppB
540 366 ompR csgF
540 365 ompR csgG
540 1422 ompR ecnB
540 1423 ompR omrB
540 1424 ompR omrA
540 4 ompR micF
540 798 ompR sra
540 344 ompR ompF
540 343 ompR ompC
540 656 ompR flhDC
540 76 ompR fadL
540 294 ompR bolA
540 367 ompR csgE
541 1110 oxyR sufB
541 1425 oxyR flu
541 1114 oxyR mntH
541 1118 oxyR fhuF
541 1426 oxyR uof
541 1109 oxyR sufC
541 1108 oxyR sufD
541 1107 oxyR sufS
541 1106 oxyR sufE
541 1427 oxyR dsbG
541 1038 oxyR yhjA
541 1428 oxyR trxC
541 796 oxyR dps
541 1330 oxyR ahpF
541 1329 oxyR ahpC
541 1097 oxyR sufA
541 541 oxyR oxyR
541 1030 oxyR katG
541 1429 oxyR hemH
541 1430 oxyR grxA
541 664 oxyR fur
541 1431 oxyR gor
1432 449 paaX maoC
1432 450 paaX paaA
1432 451 paaX paaB
1432 452 paaX paaC
1432 453 paaX paaD
1432 460 paaX paaK
1432 455 paaX paaF
1432 456 paaX paaG
1432 457 paaX paaH
1432 458 paaX paaI
1432 459 paaX paaJ
1432 454 paaX paaE
615 146 pdhR aceE
615 363 pdhR tomB
615 69 pdhR cyoA
615 70 pdhR cyoB
615 71 pdhR cyoC
615 72 pdhR cyoD
615 73 pdhR cyoE
615 649 pdhR fecA
615 650 pdhR fecB
615 651 pdhR fecC
615 652 pdhR fecD
615 653 pdhR fecE
615 1433 pdhR hemL
615 337 pdhR hha
615 89 pdhR lpd
615 91 pdhR ndh
615 615 pdhR pdhR
615 197 pdhR yfiD
615 147 pdhR aceF
1434 257 pepA carA
1434 1434 pepA pepA
1434 236 pepA carB
1435 1436 phoB amn
1435 1182 phoB asr
1435 213 phoB argP
1435 1437 phoB phnC
1435 1438 phoB phnD
1435 1439 phoB phnF
1435 1440 phoB phnG
1435 1441 phoB phnH
1435 1442 phoB phnI
1435 1443 phoB phnJ
1435 1444 phoB phnK
1435 1445 phoB phnL
1435 1446 phoB phnM
1435 1447 phoB phnN
1435 1448 phoB phnO
1435 1449 phoB phnP
1435 1450 phoB phoA
1435 1435 phoB phoB
1435 1451 phoB phoE
1435 1452 phoB phoR
1435 1035 phoB pstS
1435 1036 phoB phoU
1435 1039 phoB pstA
1435 1040 phoB pstB
1435 1041 phoB pstC
1435 605 phoB ugpA
1435 606 phoB ugpB
1435 607 phoB ugpC
1435 608 phoB ugpE
1435 609 phoB ugpQ
1435 621 phoB psiE
1435 1403 phoB yibD
1435 1453 phoB phnE
1435 1454 phoB psiF
1435 1455 phoB phoH
1435 1456 phoB pitB
1435 1067 phoB eda
1457 1458 phoP mgtA
1457 1459 phoP borD
1457 1460 phoP ybjG
1457 124 phoP rutG
1457 125 phoP rutF
1457 126 phoP rutE
1457 127 phoP rutD
1457 128 phoP rutC
1457 129 phoP rutB
1457 130 phoP rutA
1457 1461 phoP rstA
1457 1462 phoP slyB
1457 1463 phoP mgrB
1457 1464 phoP yrbL
1457 1201 phoP dcuD
1457 253 phoP argD
1457 76 phoP fadL
1457 1433 phoP hemL
1457 1335 phoP metB
1457 1325 phoP metL
1457 529 phoP nagA
1457 1457 phoP phoP
1457 1465 phoP phoQ
1457 1466 phoP purD
1457 1467 phoP purH
1457 1320 phoP tolC
1457 1321 phoP ygiA
1457 1322 phoP ygiB
1457 1323 phoP ygiC
1457 1468 phoP rstB
1457 630 phoP malS
1457 2 phoP acrA
1457 3 phoP acrB
1457 1469 phoP pagP
1457 1470 phoP treR
265 443 prpR prpD
265 265 prpR prpR
265 441 prpR prpB
265 442 prpR prpC
265 444 prpR prpE
1471 1219 pspF pspG
1471 1199 pspF pspE
1471 1471 pspF pspF
1471 1195 pspF pspA
1471 1196 pspF pspB
1471 1197 pspF pspC
1471 1198 pspF pspD
1093 1352 purR codB
1093 1472 purR hflD
1093 1061 purR gcvT
1093 976 purR gcvP
1093 257 purR carA
1093 236 purR carB
1093 1473 purR cvpA
1093 1028 purR gcvH
1093 1474 purR glnB
1093 1338 purR glyA
1093 593 purR guaA
1093 594 purR guaB
1093 1475 purR prs
1093 1119 purR purA
1093 1476 purR purC
1093 1466 purR purD
1093 1477 purR purE
1093 1478 purR purF
1093 1351 purR codA
1093 1479 purR purB
1093 1480 purR ubiX
1093 1481 purR speB
1093 1482 purR speA
1093 852 purR pyrD
1093 1483 purR pyrC
1093 1093 purR purR
1093 1043 purR purN
1093 1042 purR purM
1093 1484 purR purL
1093 1467 purR purH
1093 1485 purR purK
1319 1319 putA putA
1319 546 putA putP
1486 656 qseB flhDC
1486 1486 qseB qseB
1486 1487 qseB qseC
477 547 rbsR rbsA
477 548 rbsR rbsB
477 477 rbsR rbsR
477 550 rbsR rbsD
477 476 rbsR rbsK
477 549 rbsR rbsC
1112 1112 rcnR rcnR
1112 1113 rcnR rcnA
1120 1278 rcsAB ftsA
1120 1282 rcsAB ftsZ
1120 1488 rcsAB osmB
1120 1174 rcsAB osmC
1120 1120 rcsAB rcsAB
1120 798 rcsAB sra
1120 1215 rcsAB yjbE
1120 1216 rcsAB yjbF
1120 1217 rcsAB yjbG
1120 1218 rcsAB yjbH
1120 1489 rcsAB rprA
1120 365 rcsAB csgG
1120 366 rcsAB csgF
1120 367 rcsAB csgE
1120 368 rcsAB csgD
1120 1490 rcsAB bdm
1120 1491 rcsAB wcaB
1120 1492 rcsAB wcaA
1120 1493 rcsAB wzc
1120 1494 rcsAB wza
1120 656 rcsAB flhDC
1120 1495 rcsAB wzb
1496 1496 relEB relEB
1496 1497 relEB hokD
479 479 rhaR rhaR
479 680 rhaR rhaS
680 182 rhaS rhaT
680 557 rhaS rhaA
680 558 rhaS rhaB
680 680 rhaS rhaS
680 479 rhaS rhaR
680 556 rhaS rhaD
1314 1498 rob aslB
1314 80 rob fumC
1314 1317 rob nfo
1314 174 rob sodA
1314 1320 rob tolC
1314 1321 rob ygiA
1314 1322 rob ygiB
1314 1323 rob ygiC
1314 1315 rob zwf
1314 1499 rob mltF
1314 1311 rob inaA
1314 637 rob marA
1314 638 rob marR
1314 551 rob marB
1314 2 rob acrA
1314 3 rob acrB
1314 4 rob micF
1314 1500 rob ybiS
1461 344 rstA ompF
1461 845 rstA narG
1461 846 rstA narH
1461 847 rstA narI
1461 1182 rstA asr
1461 368 rstA csgD
1461 367 rstA csgE
1461 366 rstA csgF
1461 365 rstA csgG
1461 848 rstA narJ
1501 1202 rtcR rtcA
1501 1203 rtcR rtcB
1502 1364 rutR nemR
1502 1503 rutR gmr
1502 130 rutR rutA
1502 129 rutR rutB
1502 128 rutR rutC
1502 127 rutR rutD
1502 126 rutR rutE
1502 125 rutR rutF
1502 124 rutR rutG
1502 1502 rutR rutR
1502 106 rutR gadX
1502 1037 rutR gadW
1502 1088 rutR fepB
1502 236 rutR carB
1502 1365 rutR nemA
1502 257 rutR carA
1504 1505 sdiA ydiV
1504 1282 sdiA ftsZ
1504 1280 sdiA ftsQ
1504 1278 sdiA ftsA
1506 1507 sgrR thiP
1506 1508 sgrR thiQ
1506 1509 sgrR tbpA
1506 1510 sgrR setA
1506 1511 sgrR yfdZ
1506 1512 sgrR sgrS
1506 1506 sgrR sgrR
1513 447 slyA hlyE
1514 80 soxR fumC
1514 1514 soxR soxR
1514 1515 soxR soxS
1515 1516 soxS nfsA
1515 1517 soxS ribA
1515 1311 soxS inaA
1515 1312 soxS rfaY
1515 1313 soxS rfaZ
1515 637 soxS marA
1515 638 soxS marR
1515 551 soxS marB
1515 2 soxS acrA
1515 3 soxS acrB
1515 1518 soxS fldB
1515 1519 soxS ybjC
1515 4 soxS micF
1515 1520 soxS ybjN
1515 1308 soxS pqiA
1515 1307 soxS pqiB
1515 1111 soxS zinT
1515 1426 soxS uof
1515 1315 soxS zwf
1515 1323 soxS ygiC
1515 1322 soxS ygiB
1515 1321 soxS ygiA
1515 1320 soxS tolC
1515 1515 soxS soxS
1515 174 soxS sodA
1515 1521 soxS rimK
1515 158 soxS ptsG
1515 1318 soxS poxB
1515 1522 soxS pgi
1515 1317 soxS nfo
1515 1316 soxS fpr
1515 664 soxS fur
1515 1523 soxS fldA
1515 80 soxS fumC
1157 287 stpA bglB
1157 286 stpA bglF
1157 285 stpA bglG
1157 1157 stpA stpA
596 598 tdcA tdcC
596 619 tdcA tdcD
596 395 tdcA tdcG
596 396 tdcA tdcF
596 397 tdcA tdcE
596 596 tdcA tdcA
596 597 tdcA tdcB
1524 397 tdcR tdcE
1524 596 tdcR tdcA
1524 597 tdcR tdcB
1524 598 tdcR tdcC
1524 396 tdcR tdcF
1524 395 tdcR tdcG
1524 619 tdcR tdcD
1525 600 torR tnaB
1525 119 torR gadA
1525 1525 torR torR
1525 106 torR gadX
1525 1362 torR torD
1525 1361 torR torC
1525 1360 torR torA
1525 1123 torR yhiD
1525 1122 torR hdeB
1525 1121 torR hdeA
1525 626 torR tnaC
1525 599 torR tnaA
1470 186 treR treC
1470 105 treR treB
1526 1527 trpR trpB
1526 1528 trpR trpA
1526 1529 trpR trpC
1526 1530 trpR trpD
1526 1531 trpR trpE
1526 1526 trpR trpR
1526 1532 trpR yaiA
1526 1533 trpR trpL
1526 1186 trpR mtr
1526 1534 trpR aroH
1526 1535 trpR aroL
1526 1536 trpR aroM
1537 1532 tyrR yaiA
1537 1538 tyrR tyrA
1537 1186 tyrR mtr
1537 1537 tyrR tyrR
1537 1189 tyrR tyrP
1537 1206 tyrR folA
1537 1539 tyrR aroF
1537 332 tyrR aroG
1537 1535 tyrR aroL
1537 1536 tyrR aroM
1537 1066 tyrR aroP
1537 1540 tyrR tyrB
1541 610 uhpA uhpT
1542 1542 uidR uidR
1542 473 uidR uidC
1542 553 uidR uidB
1542 611 uidR uidA
1543 411 ulaR ulaF
1543 410 ulaR ulaE
1543 409 ulaR ulaD
1543 408 ulaR ulaA
1543 1204 ulaR ulaG
1543 427 ulaR ulaC
1543 426 ulaR ulaB
436 611 uxuR uidA
436 613 uxuR uxuA
436 553 uxuR uidB
436 429 uxuR gntP
436 435 uxuR uxuB
436 473 uxuR uidC
436 436 uxuR uxuR
1544 1545 xapR xapB
1544 1546 xapR xapA
118 570 xylR xylG
118 571 xylR xylH
118 437 xylR xylF
118 118 xylR xylR
118 63 xylR xylA
118 60 xylR xylB
757 569 ydeO mdtF
757 568 ydeO mdtE
757 643 ydeO gadE
977 977 yeiL yeiL
572 576 yiaJ yiaN
572 575 yiaJ yiaM
572 574 yiaJ yiaL
572 573 yiaJ yiaK
572 577 yiaJ yiaO
572 581 yiaJ sgbE
572 580 yiaJ sgbU
572 579 yiaJ sgbH
572 578 yiaJ lyxK
1547 1547 yoeB-yefM yoeB-yefM
1548 1549 zntR zntA
501 1550 zraR zraP
501 501 zraR zraR
501 482 zraR zraS
1551 1552 zur ykgO
1551 1553 zur znuC
1551 1554 zur znuA
1551 1555 zur ykgM
1551 1556 zur znuB
1551 1111 zur zinT
