# Supplementary material for: The Transcriptional Regulatory Network of Mycobacterium tuberculosis
Source: PLoS One. 2011 Jul 19;6(7):e22178. doi: 10.1371/journal.pone.0022178 (PMC3139605; doi:10.1371/journal.pone.0022178)
Supplement: Material S3 — Randomizer.c: code used to generate a null ensemble of random networks. (C) [file pone.0022178.s005.txt]

//Randomizer.c: 
//The code has not been written at expert level. 
//The number of genes and links of the original network, with the number of randomized networks that has to be at Parameters.txt 
//do not have to overpass the following precompilation values maxgenes,maxlinks and maxrandomnetworks. For more details go to:
//J.Sanz,J.Navarro,A.Arbues,C.Martin,P.C.Marijuan & Y.Moreno
//The transcriptional regulatory network of Mycobacterium tuberculosis.
//____________________________________________________________________________________________________________________________________________________

#define maxgenes 5000 //Maximum number of nodes allowed for the original network
#define maxlinks 5000 //Maximum number of links allowed for the original network
#define maxrandomnetworks 100 //Maximum number of randomized networks allowed 
#include "stdio.h"
#include "math.h"
#include "stdlib.h"
#include "time.h"


int main()
{
	int i,j,k,r1,r2,t;
	int genes,links,randomnetworks;
	int	cup,cupa,cupb;
	int flag,mutualflag,mutuallinkflag[maxlinks+1];
	int mutuals;
	int counter,mutualcounter;
	int mutuallink[maxlinks+1][2],link[maxlinks+1][2],randomized[maxrandomnetworks+1][maxlinks+1][2];
	double sem,r;
	
	FILE *fp1;

	flag=0;
	cupa=0;
	cupb=0;
	counter=0;
	mutualcounter=0;
	t=0;
	mutuals=0;
	for(i=0;i<links;i++)
		mutuallinkflag[i]=0;
	
	fp1=fopen("Parameters.txt","r");
	fscanf(fp1,"%d %d %d",&genes,&links,&randomnetworks);
	fclose(fp1);
	
	fp1=fopen("Network.txt","r");
	for(i=0;i<links;i++)
		fscanf(fp1,"%d %d\n",&link[i][0],&link[i][1]);
	fclose(fp1);
	
	for(i=0;i<links;i++)
	{
		for(j=0;j<i;j++)
		{
			if(link[i][0]==link[j][1]&&link[j][0]==link[i][1])
			{
				mutuallink[mutuals][0]=j;
				mutuallink[mutuals][1]=i;
				mutuallinkflag[i]=1;
				mutuallinkflag[j]=1;
				mutuals++;
				break;
			}
		}
	}
	
	for(i=0;i<(randomnetworks+1);i++)
	{
		for(j=0;j<links;j++)
		{
			randomized[i][j][0]=link[j][0];
			randomized[i][j][1]=link[j][1];
		}
	}
	
	sem=time(0);	
	srand(sem);
	for(i=1;i<(randomnetworks+1);i++)
	{
		if(mutuals>1)
		{
			r=(double)rand()/RAND_MAX;
			t=(int)(100*mutuals*r);
			t=t+mutuals*100;
			mutualcounter=0;
			for(j=0;j<t;j++)
			{
				r=(double)rand()/RAND_MAX;
				if(r==1.) r1=mutuals-1;
				else r1=(int)mutuals*r;
				for(k=0;k<1;)
				{
					r=(double)rand()/RAND_MAX;
					if(r==1.) r2=mutuals-1;
					else r2=(int)mutuals*r;
					if(r1==r2) continue;
					else break;
				}
				mutualflag=0;
				if(randomized[i][mutuallink[r1][0]][0]==randomized[i][mutuallink[r2][0]][0]) mutualflag=1;
				if(randomized[i][mutuallink[r1][0]][0]==randomized[i][mutuallink[r2][0]][1]) mutualflag=1;
				if(randomized[i][mutuallink[r1][0]][1]==randomized[i][mutuallink[r2][0]][0]) mutualflag=1;
				if(randomized[i][mutuallink[r1][0]][1]==randomized[i][mutuallink[r2][0]][1]) mutualflag=1;
				if(mutualflag==1)
				{
					mutualflag=0;
					continue;
				}
				else
				{
					r=(double)rand()/RAND_MAX;
					if(r<0.5)
					{
						for(k=0;k<links;k++)
						{
							if(randomized[i][k][0]==randomized[i][mutuallink[r1][0]][0]&&randomized[i][k][1]==randomized[i][mutuallink[r2][0]][1]) {mutualflag=1; break;}
							if(randomized[i][k][1]==randomized[i][mutuallink[r1][0]][0]&&randomized[i][k][0]==randomized[i][mutuallink[r2][0]][1]) {mutualflag=1; break;}
							if(randomized[i][k][0]==randomized[i][mutuallink[r2][0]][0]&&randomized[i][k][1]==randomized[i][mutuallink[r1][0]][1]) {mutualflag=1; break;}
							if(randomized[i][k][1]==randomized[i][mutuallink[r2][0]][0]&&randomized[i][k][0]==randomized[i][mutuallink[r1][0]][1]) {mutualflag=1; break;}
						}
						if(mutualflag==0)
						{
							cupa=randomized[i][mutuallink[r2][0]][1];
							cupb=randomized[i][mutuallink[r1][0]][1];
							randomized[i][mutuallink[r1][0]][1]=cupa;
							randomized[i][mutuallink[r1][1]][0]=cupa;
							randomized[i][mutuallink[r2][0]][1]=cupb;
							randomized[i][mutuallink[r2][1]][0]=cupb;
							mutualcounter++;
						}
					}
				 else
				 {
					 for(k=0;k<links;k++)
					 {
						 if(randomized[i][k][0]==randomized[i][mutuallink[r1][0]][0]&&randomized[i][k][1]==randomized[i][mutuallink[r2][0]][0]) {mutualflag=1; break;}
						 if(randomized[i][k][1]==randomized[i][mutuallink[r1][0]][0]&&randomized[i][k][0]==randomized[i][mutuallink[r2][0]][0]) {mutualflag=1; break;}
						 if(randomized[i][k][0]==randomized[i][mutuallink[r2][0]][1]&&randomized[i][k][1]==randomized[i][mutuallink[r1][0]][1]) {mutualflag=1; break;}
						 if(randomized[i][k][1]==randomized[i][mutuallink[r2][0]][1]&&randomized[i][k][0]==randomized[i][mutuallink[r1][0]][1]) {mutualflag=1; break;}
					 }
					 if(mutualflag==0)
					 {
						 cupa=randomized[i][mutuallink[r2][0]][0];
						 cupb=randomized[i][mutuallink[r1][0]][1];
						 randomized[i][mutuallink[r1][0]][1]=cupa;
						 randomized[i][mutuallink[r1][1]][0]=cupa;
						 randomized[i][mutuallink[r2][0]][0]=cupb;
						 randomized[i][mutuallink[r2][1]][1]=cupb;
						 mutualcounter++;
					 }
				 } 
			 }
		 }
	 }
		printf("Rewiring network %d in progress...\n ",i);
		r=(double)rand()/RAND_MAX;     
		t=(int)(100*links*r);   	
		t=t+links*100; 
		for(j=0;j<t;j++)
		{
			r=(double)rand()/RAND_MAX;
			if(r==1.) r1=links-1;
			else r1=(int)links*r;
			for(k=0;k<1;)
			{
				r=(double)rand()/RAND_MAX;
				if(r==1.) r2=links-1;
				else r2=(int)links*r;
				if(r1==r2) continue;
				else break;
			}
			if((mutuallinkflag[r1]==1||mutuallinkflag[r2]==1)||(randomized[i][r1][0]==randomized[i][r2][1]||randomized[i][r1][1]==randomized[i][r2][0])) flag=1;
			else
			{
				for(k=0;k<links;k++)
				{
					if(
					   (randomized[i][k][0]==randomized[i][r1][0]&&randomized[i][k][1]==randomized[i][r2][1])
					   ||
					   (randomized[i][k][0]==randomized[i][r2][0]&&randomized[i][k][1]==randomized[i][r1][1])
					   ||
					   (randomized[i][k][0]==randomized[i][r1][1]&&randomized[i][k][1]==randomized[i][r2][0])
					   ||
					   (randomized[i][k][0]==randomized[i][r2][1]&&randomized[i][k][1]==randomized[i][r1][0])
					   )
					{
						flag=1;
						break;
					}
				}
			}
			if(flag==1)
			{
				flag=0;
				continue;
			}
			else
			{
				cup=randomized[i][r1][1]; 
				randomized[i][r1][1]=randomized[i][r2][1];
				randomized[i][r2][1]=cup;
				counter++;
			}
		}
		counter=0;
	}
	fp1=fopen("Networks.txt","w");
	for(j=0;j<(randomnetworks+1);j++)
	{
		for(i=0;i<links;i++)
			fprintf(fp1,"%d %d\n",randomized[j][i][0],randomized[j][i][1]);
	}
	fclose(fp1);
	printf("Finished\n");
	return 0;
}
