# Supplementary material for: The Transcriptional Regulatory Network of Mycobacterium tuberculosis
Source: PLoS One. 2011 Jul 19;6(7):e22178. doi: 10.1371/journal.pone.0022178 (PMC3139605; doi:10.1371/journal.pone.0022178)
Supplement: Material S4 — Triads.c: code used to identify triads. (C) [file pone.0022178.s006.txt]

//Triads.c: The code has not been written at expert level. The number of genes and links of the original network, with the number of randomized networks that has to be at parameters.txt do not have to overpass the following precompilation values maxgenes,maxlinks and maxrandomnetworks. In a similar way, the maximum number of triads in one single network do not have to overpass maxtriads. A temptative running that violate any of these conditions will lead to segmentation fault. For more details go to:
//J.Sanz,J.Navarro,A.Arbues,C.Martin,P.C.Marijuan & Y.Moreno
//The transcriptional regulatory network of Mycobacterium tuberculosis.
//____________________________________________________________________________________________________________________________________________________

#define maxgenes 5000 //Maximum number of nodes allowed for the original network
#define maxlinks 5000 //Maximum number of links allowed for the original network
#define maxrandomnetworks 100 //Maximum number of randomized networks allowed
#define maxtriads 1000000 //Maximum number of triads per network allowed.
#include "stdio.h"
#include "math.h"
#include "stdlib.h"
#include "time.h"

int genes,links,randomnetworks;
int randomized[maxrandomnetworks+1][maxlinks][2],numberoftriads;
int triadscoordinates[maxtriads][6],triadsgenes[maxtriads][3],triadslinks[maxtriads][6][2];
int catalogcoordinates[13][6],triadmatches[maxrandomnetworks+1][13];
int cup1,cup2,flag,flag2,flag3,flag4,triadscounter,linkscounter;
int orderindex[3];
int gen[3],orderedgen[3];
int h,i,j,k,l,m,a,b;

int main()
{
	FILE *fp1;
	
	fp1=fopen("Parameters.txt","r");
	fscanf(fp1,"%d %d %d",&genes,&links,&randomnetworks);
	fclose(fp1);
	
	fp1=fopen("Networks.txt","r");
	for(i=0;i<(randomnetworks+1);i++)
	{
		for(j=0;j<links;j++)  
			fscanf(fp1,"%d %d\n",&randomized[i][j][0],&randomized[i][j][1]);
	}
	fclose(fp1);

	for(i=0;i<(randomnetworks+1);i++)
	{
		for(j=0;j<13;j++)  
			triadmatches[i][j]=0;
	}

	fp1=fopen("TriadsIDs.txt","r");
	for(i=0;i<13;i++)
	{
		for(j=0;j<5;j++)
			fscanf(fp1,"%d ",&catalogcoordinates[i][j]);
		fscanf(fp1,"%d\n",&catalogcoordinates[i][5]);
	}
	fclose(fp1);
	
	for(h=0;h<(randomnetworks+1);h++)
	{
		for(i=0;i<13;i++)
		{
			triadmatches[h][i]=0;
		}
		for(i=0;i<maxtriads;i++)
		{
			for(j=0;j<3;j++)
			{
				triadscoordinates[i][j]=0;
				triadsgenes[i][j]=0;
				for(k=0;k<2;k++)
				{
					triadslinks[i][j][k]=0;
				}
			}
			for(j=3;j<6;j++)
			{
				triadscoordinates[i][j]=0;
				for(k=0;k<2;k++)
				{
					triadslinks[i][j][k]=0;
				}
			}
		}
		flag2=0;
		triadscounter=0;
		flag4=0;
		flag=0;
		for(i=0;i<links;i++) /*bucle a links: el link es la base de la triadscoordinates*/
		{
			gen[0]=randomized[h][i][0];
			gen[1]=randomized[h][i][1];
			if(gen[0]==gen[1])continue;
			else
			{
				for(k=1;k<=genes;k++)
				{
					if(k==gen[0]||k==gen[1]) continue;
					else  
					{
						gen[2]=k;
						linkscounter=0;
						flag4=0;
						for(l=0;l<links;l++)
						{
							a=randomized[h][l][0];
							b=randomized[h][l][1];
							if(a==b)
								continue;
							else
							{
								if((a==gen[0]||a==gen[1]||a==gen[2])&&(b==gen[0]||b==gen[1]||b==gen[2]))
								{
									triadslinks[triadscounter][linkscounter][0]=a;
									triadslinks[triadscounter][linkscounter][1]=b;
									linkscounter++;
									if(a==gen[2]||b==gen[2])
									{
										flag4=1;
									}
								}
							}
						}
						if(flag4==1)
						{
							if(gen[2]<gen[0])
							{
								if(gen[0]<gen[1]) {orderedgen[0]=gen[2]; orderedgen[1]=gen[0]; orderedgen[2]=gen[1];}
								else
								{
									if(gen[1]<gen[2]) {orderedgen[0]=gen[1]; orderedgen[1]=gen[2]; orderedgen[2]=gen[0];}
									else {orderedgen[0]=gen[2]; orderedgen[1]=gen[1]; orderedgen[2]=gen[0];}
								}
							}
							else
							{
								if(gen[0]>gen[1]) {orderedgen[0]=gen[1]; orderedgen[1]=gen[0]; orderedgen[2]=gen[2];}
								else
								{
									if(gen[1]<gen[2]) {orderedgen[0]=gen[0]; orderedgen[1]=gen[1]; orderedgen[2]=gen[2];}
									else {orderedgen[0]=gen[0]; orderedgen[1]=gen[2]; orderedgen[2]=gen[1];}
								}
							}
							for(l=0;l<triadscounter;l++)
							{
								flag2=0;
								for(m=0;m<3;m++)
								{
									if(triadsgenes[l][m]==orderedgen[m]) flag2++;
								}
								if(flag2==3) break;
							}
							if(flag2!=3)
							{
								for(m=0;m<3;m++)
									triadsgenes[triadscounter][m]=orderedgen[m];
								triadscounter++;
							}
							else
							{
								for(m=0;m<6;m++)
								{
									triadslinks[triadscounter][m][0]=0;
									triadslinks[triadscounter][m][1]=0;
								}
							}
						}
						flag4=0;
					}
				}
			}
		}
		numberoftriads=triadscounter;
		for(i=0;i<numberoftriads;i++)
		{
			for(j=0;j<3;j++)
			{
				for(k=0;k<6;k++)
				{
					if(triadslinks[i][k][0]==triadsgenes[i][j])
						triadscoordinates[i][2*j]++;
					if(triadslinks[i][k][1]==triadsgenes[i][j])
						triadscoordinates[i][2*j+1]++;
				}
			}
			for(j=0;j<3;j++)
			{
				orderindex[j]=10*triadscoordinates[i][2*j]+triadscoordinates[i][2*j+1];
			}
			for(j=0;j<3;j++)
			{
				for(k=0;k<2;k++)
				{
					if(orderindex[k]>orderindex[k+1])
					{
						cup1=triadscoordinates[i][2*k];
						cup2=triadscoordinates[i][2*k+1];
						triadscoordinates[i][2*k]=triadscoordinates[i][2*k+2];
						triadscoordinates[i][2*k+1]=triadscoordinates[i][2*k+3];
						triadscoordinates[i][2*k+2]=cup1;
						triadscoordinates[i][2*k+3]=cup2;
						cup1=orderindex[k];
						orderindex[k]=orderindex[k+1];
						orderindex[k+1]=cup1;
					}
				}
			}
			flag3=0;
			for(j=0;j<13;j++)
			{
				flag=0;
				for(k=0;k<6;k++)
				{
					if(triadscoordinates[i][k]==catalogcoordinates[j][k])
						flag++;
				}
				if(flag==6)
				{
					triadmatches[h][j]++;
					break;
				}
				flag3++;
			}
			if(flag3==13)
			{
				printf("Error: It has appeared a triad with a not registered IDprofile. The reason may be an incongruence in the number of links-nodes with randomizer.c\n");
				fp1=fopen("TriadsErrorsList.txt","a");
				fprintf(fp1,"genes (%d %d %d) not registered triad triadcoordinates: (%d %d %d %d %d %d) triad links: (%d %d)(%d %d)(%d %d)(%d %d)(%d %d)(%d %d)\n ",triadsgenes[i][0],triadsgenes[i][1],triadsgenes[i][2],triadscoordinates[i][0],triadscoordinates[i][1],triadscoordinates[i][2],triadscoordinates[i][3],triadscoordinates[i][4],triadscoordinates[i][5],triadslinks[i][0][0],triadslinks[i][0][1],triadslinks[i][1][0],triadslinks[i][1][1],triadslinks[i][2][0],triadslinks[i][2][1],triadslinks[i][3][0],triadslinks[i][3][1],triadslinks[i][4][0],triadslinks[i][4][1],triadslinks[i][5][0],triadslinks[i][5][1]);
				fclose(fp1);
			}
		}
		fp1=fopen("TriadsCounts.txt","a");
		fprintf(fp1,"%d ",triadscounter);
		for(i=0;i<13;i++)
			fprintf(fp1,"%d ",triadmatches[h][i]);
		fprintf(fp1,"\n");
		fclose(fp1);
		fp1=fopen("TriadsCensus.txt","a");
		for(i=0;i<numberoftriads; i++)
		{
			for(j=0;j<3;j++)
				fprintf(fp1,"%d ",triadsgenes[i][j]);
			fprintf(fp1,"\n");
		}
		fclose(fp1);
		printf("\rNetwork %d finished; %d triads registered                 \n",h+1,triadscounter);
		fp1=fopen("TriadsPerNetwork.txt","a");
		fprintf(fp1,"%d\n",triadscounter);
		fclose(fp1);
	}
	printf("Finished\n\n");
	return 0;
}
