# Supplementary material for: The Transcriptional Regulatory Network of Mycobacterium tuberculosis
Source: PLoS One. 2011 Jul 19;6(7):e22178. doi: 10.1371/journal.pone.0022178 (PMC3139605; doi:10.1371/journal.pone.0022178)
Supplement: Material S5 — Tetrads.c code used to identify tetrads. (C) [file pone.0022178.s007.txt]

//MaterialS5: Tetrads.c: 
//The code has not been written at expert level. 
//The number of genes and links of the original network, with the number of randomized networks that has to be at parameters.txt
//do not have to overpass the following precompilation values maxgenes,maxlinks and maxrandomnetworks. 
//In a similar way, the maximum number of triads in file TriadsPerNetwork.txt do not have to overpass maxtriads. 
//For more details go to:
//J.Sanz,J.Navarro,A.Arbues,C.Martin,P.C.Marijuan & Y.Moreno
//The transcriptional regulatory network of Mycobacterium tuberculosis.
//____________________________________________________________________________________________________________________________________________________

#define maxgenes 5000 //Maximum number of nodes allowed for the original network
#define maxlinks 5000 //Maximum number of links allowed for the original network
#define maxrandomnetworks 100 //Maximum number of randomized networks allowed
#define maxtriads 1000000 //Maximum number of triads per network allowed 
#include "stdio.h"
#include "math.h"
#include "stdlib.h"
#include "time.h"
#include "stdbool.h"

int genes,links,randomnetworks;
int randomized[maxlinks][2],numberoftetrads;
int tetradcoordinate[12],tetradlink[12][2];
int nodesKs[8],catalogcoordinate[199][13],tetradsmatches[maxrandomnetworks+1][199];
int cup1,cup2,flag,flag2,flagdoublearrow,tetradregisterflag,tetradscounter,linkscounter;
int orderindex[4];
int triadgen[maxtriads][3],triadspernetwork[maxrandomnetworks+1];
int gen[4],mirrorgen[4];
int h,i,j,l,m,n,p,a,b,c,d;
int main()
{
	FILE *fp1;
	FILE *fp2;
	FILE *fp3;

	fp1=fopen("Parameters.txt","r");
	fscanf(fp1,"%d %d %d",&genes,&links,&randomnetworks);
	fclose(fp1);
	
	fp1=fopen("TriadsPerNetwork.txt","r");
	for(i=0;i<(randomnetworks+1);i++)
		fscanf(fp1,"%d",&triadspernetwork[i]);
	fclose(fp1);
	
	fp1=fopen("TetradsIDs.txt","r");
	for(i=0;i<199;i++)
	{
		for(j=0;j<13;j++)
			fscanf(fp1,"%d",&catalogcoordinate[i][j]);
	}
	fclose(fp1);
	
	fp1=fopen("Networks.txt","r");
	fp2=fopen("TriadsCensus.txt","r");
	for(h=0;h<(randomnetworks+1);h++)
	{
		for(i=0;i<triadspernetwork[h];i++)
		{
			fscanf(fp2,"%d %d %d",&triadgen[i][0],&triadgen[i][1],&triadgen[i][2]);
		}
		for(j=0;j<links;j++)  
			fscanf(fp1,"%d %d",&randomized[j][0],&randomized[j][1]);
		for(i=0;i<199;i++)
		{
			tetradsmatches[h][i]=0;
		}
		
		tetradscounter=0;
		flag=0;
		flag2=0;
		
		for(i=0;i<triadspernetwork[h];i++)
		{
			gen[0]=triadgen[i][0];
			gen[1]=triadgen[i][1];
			gen[2]=triadgen[i][2];
			for(n=1;n<=genes;n++)
			{
				gen[3]=n;
				if(gen[3]==gen[0]||gen[3]==gen[1]||gen[3]==gen[2]) continue;
				else
				{
					for(j=0;j<8;j++)
						nodesKs[j]=0;
					linkscounter=0;
					flag=0;
					flagdoublearrow=0;
					for(l=0;l<links;l++)
					{
						a=randomized[l][0];
						b=randomized[l][1];
						if((a==gen[0]||a==gen[1]||a==gen[2]||a==gen[3])&&(b==gen[0]||b==gen[1]||b==gen[2]||b==gen[3]))
						{
							tetradlink[linkscounter][0]=a;
							tetradlink[linkscounter][1]=b;
							for(p=0;p<linkscounter;p++)
							{
								if(tetradlink[p][0]==b&&tetradlink[p][1]==a)
									flagdoublearrow++;
							}
							linkscounter++;
							if(a==gen[3]||b==gen[3])
								flag=1;
						}
					}
					for(l=linkscounter;l<12;l++)
					{
						tetradlink[l][0]=0;
						tetradlink[l][1]=0;
					}
					if(flag==1)
					{
						for(l=0;l<4;l++)
						{
							for(m=0;m<12;m++)
							{
								if(tetradlink[m][0]==gen[l])
									nodesKs[2*l]++;
								if(tetradlink[m][1]==gen[l])
									nodesKs[2*l+1]++;
							}
						}
						for(l=0;l<4;l++)
						{
							mirrorgen[l]=gen[l];
							orderindex[l]=10*nodesKs[2*l]+nodesKs[2*l+1];
						}
						for(l=0;l<4;l++)
						{
							for(m=0;m<3;m++)
							{
								if(orderindex[m]>orderindex[m+1])
								{
									cup1=nodesKs[2*m];
									cup2=nodesKs[2*m+1];
									nodesKs[2*m]=nodesKs[2*m+2];
									nodesKs[2*m+1]=nodesKs[2*m+3];
									nodesKs[2*m+2]=cup1;
									nodesKs[2*m+3]=cup2;
									cup1=orderindex[m];
									orderindex[m]=orderindex[m+1];
									orderindex[m+1]=cup1;
									cup1=mirrorgen[m];
									mirrorgen[m]=mirrorgen[m+1];
									mirrorgen[m+1]=cup1;
								}
							}
						}
						for(l=0;l<12;l++)
						{
							if(tetradlink[l][0]==0&&tetradlink[l][1]==0) tetradcoordinate[l]=0;
							else
							{
								c=0;
								d=0;
								for(m=0;m<4;m++)
								{
									if(tetradlink[l][0]==mirrorgen[m]) c=m;
									if(tetradlink[l][1]==mirrorgen[m]) d=m;
								}
								tetradcoordinate[l]=1000*nodesKs[2*c]+100*nodesKs[2*c+1]+10*nodesKs[2*d]+nodesKs[2*d+1];
							}
						}
						tetradcoordinate[12]=flagdoublearrow;
						for(l=0;l<linkscounter;l++)
						{
							for(m=0;m<linkscounter-1;m++)
							{
								if(tetradcoordinate[m]>tetradcoordinate[m+1])
								{
									cup1=tetradcoordinate[m];
									tetradcoordinate[m]=tetradcoordinate[m+1];
									tetradcoordinate[m+1]=cup1;
								}
							}
						}
						tetradregisterflag=0;
						for(l=0;l<199;l++)
						{
							flag2=0;
							for(m=0;m<13;m++)
							{
								if(tetradcoordinate[m]==catalogcoordinate[l][m])
									flag2++;
							}
							if(flag2==13)
							{
								tetradsmatches[h][l]++;
								tetradregisterflag=1;
								break;
							}
						}
						if(tetradregisterflag==0) 
						{
							for(m=0;m<13;m++)
						{
							printf("(%d)",tetradcoordinate[m]);
							flag2++;
						}
							printf("tetrada %d no catalogada\n",tetradscounter);       
							fp3=fopen("TetradErrorList.txt","a");
							for(l=0;l<13;l++)
							{
								fprintf(fp3,"%d ",tetradcoordinate[l]);
							}
							fprintf(fp3,"not in catalog\n");
							fclose(fp3);
						}
						for(l=0;l<8;l++)
						{
							nodesKs[l]=0;
							tetradcoordinate[l]=0;
						}
						for(l=8;l<13;l++)
						{
							tetradcoordinate[l]=0;
						}
						tetradscounter++;
					}
					flag=0;
				}
			}
		}
		numberoftetrads=tetradscounter;
		printf("\rNetwork %d finished. %d tetrads registered\n",h,numberoftetrads);
		fp3=fopen("TetradsCounts.txt","a");
		fprintf(fp3,"%d ",numberoftetrads);
		for(i=0;i<199;i++)
			fprintf(fp3,"%d ",tetradsmatches[h][i]);
		fprintf(fp3,"\n");
		fclose(fp3);
	}
	fclose(fp1);
	fclose(fp2);
	printf("\nFinished\n");
	return 0;
}
