# Supplementary material for: The Transcriptional Regulatory Network of Mycobacterium tuberculosis
Source: PLoS One. 2011 Jul 19;6(7):e22178. doi: 10.1371/journal.pone.0022178 (PMC3139605; doi:10.1371/journal.pone.0022178)
Supplement: Material S6 — Triads.txt defines the topological fingerprint of each of the 13 possible triads. (TXT) [file pone.0022178.s008.txt]

MaterialS6: TriadsIDs.txt: This heading have to be removed and the file must me renamed to TriadsIDs.txt and placed in the same folder with the executables. Each line represents a different triad, and presents three couples of numbers between 0 and 2. Each couple represents the outgoing connectivity and the incoming connectivity of one node.  They are ordered increasingly as if each couple of numbers were two-digits quantities.
0 1 0 1 2 0
0 2 1 0 1 0
0 1 1 0 1 1
1 0 1 1 1 2
0 1 1 1 2 1
1 1 1 1 2 2
0 2 1 1 2 0
1 1 1 1 1 1
1 2 1 2 2 0
0 2 2 1 2 1
1 1 1 2 2 1
1 2 2 1 2 2
2 2 2 2 2 2
