# Supplementary material for: The Transcriptional Regulatory Network of Mycobacterium tuberculosis
Source: PLoS One. 2011 Jul 19;6(7):e22178. doi: 10.1371/journal.pone.0022178 (PMC3139605; doi:10.1371/journal.pone.0022178)
Supplement: Material S7 — Tetrads.txt defines the topological fingerprint of each of the 199 possible tetrads. (TXT) [file pone.0022178.s009.txt]

MaterialS7: TetradsIDs.txt: This heading has to be removed and the file must me renamed to TetradsIDs.txt and placed in the same folder with the executables.Each line represents a different tetrad, and presents thirteen coordinates: Twelve of them are the topological profile of each of the possible links in the tetrad. These are four cypher numbers: the first two cyphers refer to the out and in-connectivities of the regulator node and the last two cyphers refer to the same quantities for the target node. Again, it is important to order these twelve coordinates increasingly . For absent links (appearing when the tetrad is not a full clique), we put zeros at the end. The thirteenth coordinate, needed to avoid ambiguity in some cases, is the number of mutual links in the tetrad.

1212 1221 2112 2112 2112 2121 0 0 0 0 0 0 0 
1112 1121 1211 2111 2112 0 0 0 0 0 0 0 0 
1222 2112 2122 2212 2221 2222 2222 0 0 0 0 0 1 
1111 1111 1111 1111 0 0 0 0 0 0 0 0 0 
1122 1122 2211 2211 2222 2222 0 0 0 0 0 0 1 
2222 2222 2222 2222 2222 2222 2222 2222 0 0 0 0 2 
1121 2102 2102 2111 2121 0 0 0 0 0 0 0 0 
1021 1102 2102 2111 0 0 0 0 0 0 0 0 0 
1202 2012 2021 2102 2112 0 0 0 0 0 0 0 0 
2102 2121 2122 2122 2202 2221 0 0 0 0 0 0 1 
1111 1121 2101 2111 0 0 0 0 0 0 0 0 0 
1011 1101 1111 0 0 0 0 0 0 0 0 0 0 
1112 1201 2011 2012 0 0 0 0 0 0 0 0 0 
1122 2111 2122 2201 2221 0 0 0 0 0 0 0 1 
1112 1112 1221 2111 2111 0 0 0 0 0 0 0 0 
1012 1111 1112 1211 0 0 0 0 0 0 0 0 0 
1112 1211 1212 2012 2012 0 0 0 0 0 0 0 0 
1112 1222 2112 2122 2211 2221 0 0 0 0 0 0 1 
1122 1222 2111 2112 2212 2221 0 0 0 0 0 0 1 
1022 1112 1222 2211 2212 0 0 0 0 0 0 0 1 
1212 1222 2012 2022 2212 2212 0 0 0 0 0 0 1 
1222 2122 2122 2212 2212 2221 2222 0 0 0 0 0 2 
2103 2103 2103 2121 2121 2121 0 0 0 0 0 0 0 
1103 2003 2021 2103 2111 0 0 0 0 0 0 0 0 
1203 2103 2112 3003 3012 3021 0 0 0 0 0 0 0 
2103 2122 2203 2231 3103 3121 3122 0 0 0 0 0 1 
1102 1111 2002 2011 0 0 0 0 0 0 0 0 0 
1112 1202 3002 3011 3012 0 0 0 0 0 0 0 0 
1122 2202 2231 3102 3111 3122 0 0 0 0 0 0 1 
1212 1212 1212 3012 3012 3012 0 0 0 0 0 0 0 
1212 1222 2212 2231 3112 3112 3122 0 0 0 0 0 1 
1322 2113 2113 2121 2122 2213 2221 0 0 0 0 0 1 
1113 1322 2013 2022 2211 2213 0 0 0 0 0 0 1 
1213 1322 2212 2213 3012 3013 3022 0 0 0 0 0 1 
1322 2213 2213 2222 2231 3113 3122 3122 0 0 0 0 2 
1113 1321 2111 2113 2113 2121 0 0 0 0 0 0 1 
1213 1331 2112 2113 3112 3113 3121 0 0 0 0 0 1 
1332 2113 2122 2213 2232 3213 3221 3222 0 0 0 0 2 
1121 1222 2112 2122 2211 2212 0 0 0 0 0 0 1 
1111 1112 1221 2111 2112 0 0 0 0 0 0 0 1 
1112 1212 1231 3111 3112 3112 0 0 0 0 0 0 1 
1122 1232 2212 2232 3211 3212 3222 0 0 0 0 0 2 
1221 2122 2122 2212 2212 2222 2222 0 0 0 0 0 1 
1122 1211 2112 2122 2212 2221 0 0 0 0 0 0 1 
1222 2212 2222 2232 2232 3212 3222 3222 0 0 0 0 2 
2122 2123 2221 2222 2223 2223 2322 2322 0 0 0 0 2 
1123 2122 2123 2211 2223 2321 2322 0 0 0 0 0 2 
1223 2212 2223 2322 2331 3112 3122 3123 0 0 0 0 2 
2222 2223 2223 2232 2322 2332 3222 3222 3223 0 0 0 3 
2002 2021 2101 2102 0 0 0 0 0 0 0 0 0 
1012 1202 2002 2012 0 0 0 0 0 0 0 0 0 
1122 2002 2022 2202 2211 0 0 0 0 0 0 0 1 
1021 2101 2101 0 0 0 0 0 0 0 0 0 0 
1012 1012 1201 0 0 0 0 0 0 0 0 0 0 
1022 1122 2201 2211 0 0 0 0 0 0 0 0 1 
1111 1122 1122 2211 2211 0 0 0 0 0 0 0 1 
1221 2101 2112 2112 2121 0 0 0 0 0 0 0 1 
1012 1212 1221 2112 2112 0 0 0 0 0 0 0 1 
1122 1221 2112 2122 2211 2212 0 0 0 0 0 0 2 
1003 1103 2003 2011 0 0 0 0 0 0 0 0 0 
1203 2003 2003 2012 2012 0 0 0 0 0 0 0 0 
2003 2022 2103 2122 2203 2221 0 0 0 0 0 0 1 
1002 1011 1102 0 0 0 0 0 0 0 0 0 0 
1022 2102 2122 2202 2221 0 0 0 0 0 0 0 1 
1013 1113 1321 2111 2113 0 0 0 0 0 0 0 1 
1213 1321 2012 2013 2112 2113 0 0 0 0 0 0 1 
1321 2113 2113 2122 2122 2213 2221 0 0 0 0 0 2 
1213 1312 2013 2021 2112 2113 0 0 0 0 0 0 1 
1113 1113 1311 2011 2013 0 0 0 0 0 0 0 1 
1322 2013 2022 2213 2213 2222 2222 0 0 0 0 0 2 
1021 1212 1212 2112 2112 0 0 0 0 0 0 0 1 
1011 1112 1112 1211 0 0 0 0 0 0 0 0 1 
1022 1222 2212 2212 2222 2222 0 0 0 0 0 0 2 
1122 2211 2222 2222 2222 2222 2222 0 0 0 0 0 2 
1223 2112 2121 2123 2123 2312 2321 0 0 0 0 0 2 
1123 1123 2111 2123 2311 2321 0 0 0 0 0 0 2 
1223 2112 2112 2123 2123 2321 2321 0 0 0 0 0 2 
2122 2123 2222 2222 2223 2223 2321 2322 0 0 0 0 3 
2102 2102 3002 3002 3021 0 0 0 0 0 0 0 0 
1102 3001 3002 3011 0 0 0 0 0 0 0 0 0 
1222 2202 2212 3002 3012 3022 0 0 0 0 0 0 1 
1101 2001 2011 0 0 0 0 0 0 0 0 0 0 
1222 2012 2022 2201 2212 0 0 0 0 0 0 0 1 
1231 2102 2112 3102 3112 3121 0 0 0 0 0 0 1 
1112 1231 3101 3111 3112 0 0 0 0 0 0 0 1 
1222 1231 2212 2212 3112 3112 3122 0 0 0 0 0 2 
1103 1103 3003 3011 3011 0 0 0 0 0 0 0 0 
2203 2203 2222 2222 3003 3022 3022 0 0 0 0 0 1 
1102 1102 2011 2011 0 0 0 0 0 0 0 0 0 
2022 2022 2202 2202 2222 2222 0 0 0 0 0 0 1 
1113 1113 1331 3111 3111 3113 0 0 0 0 0 0 1 
1331 2213 2213 2222 2222 3113 3122 3122 0 0 0 0 2 
1313 1313 2113 2113 3013 3013 3021 0 0 0 0 0 1 
1113 1213 1312 3011 3012 3013 0 0 0 0 0 0 1 
1323 2213 2223 2313 2322 3013 3022 3023 0 0 0 0 2 
1112 1212 1212 2011 2012 0 0 0 0 0 0 0 1 
1223 2022 2023 2212 2223 2312 2322 0 0 0 0 0 2 
1323 2113 2123 2313 2331 3113 3121 3123 0 0 0 0 2 
1123 1223 2312 2331 3111 3112 3123 0 0 0 0 0 2 
2223 2223 2322 2323 2323 2331 3122 3123 3123 0 0 0 3 
1102 1131 3102 3111 3111 0 0 0 0 0 0 0 1 
1202 2112 2131 3102 3112 3121 0 0 0 0 0 0 1 
2202 2222 2222 2231 3102 3122 3122 0 0 0 0 0 2 
1101 1121 2111 2111 0 0 0 0 0 0 0 0 1 
1201 2112 2112 2121 2121 0 0 0 0 0 0 0 1 
2122 2122 2201 2221 2222 2222 0 0 0 0 0 0 2 
1232 1232 2112 2112 3212 3212 3221 0 0 0 0 0 2 
1112 1132 1232 3211 3211 3212 0 0 0 0 0 0 2 
1212 1232 2112 2132 3212 3212 3221 0 0 0 0 0 2 
1232 2212 2222 2222 2232 3212 3222 3222 0 0 0 0 3 
1103 2103 2131 3103 3111 3121 0 0 0 0 0 0 1 
1203 3103 3103 3112 3112 3131 3131 0 0 0 0 0 1 
2203 2232 3103 3122 3132 3203 3222 3231 0 0 0 0 2 
1102 2102 2111 2121 2121 0 0 0 0 0 0 0 1 
2122 2132 2202 2232 3202 3221 3222 0 0 0 0 0 2 
1113 1332 2113 2132 3211 3213 3221 0 0 0 0 0 2 
1213 1332 3112 3113 3132 3212 3213 3231 0 0 0 0 2 
1332 2213 2232 3213 3213 3222 3222 3232 3232 0 0 0 3 
1113 1322 2213 2231 3111 3113 3122 0 0 0 0 0 2 
1333 2213 2233 3113 3122 3133 3313 3322 3331 0 0 0 3 
1112 1222 2111 2122 2212 2221 0 0 0 0 0 0 2 
1233 2122 2133 2212 2233 3312 3321 3322 0 0 0 0 3 
2222 2222 2222 2233 2233 2233 3322 3322 3322 0 0 0 3 
2123 2123 2323 2323 2332 2332 3221 3223 3223 0 0 0 3 
1123 2223 2232 2322 2332 3211 3222 3223 0 0 0 0 3 
1223 2332 2332 3212 3212 3223 3223 3232 3232 0 0 0 3 
2223 2233 2332 2333 3222 3223 3233 3322 3323 3332 0 0 4 
2101 2101 2121 2121 0 0 0 0 0 0 0 0 1 
1012 1012 1212 1212 0 0 0 0 0 0 0 0 1 
1212 1212 2112 2112 2121 2121 0 0 0 0 0 0 2 
1002 2001 2002 0 0 0 0 0 0 0 0 0 0 
2102 2131 3101 3102 3121 0 0 0 0 0 0 0 1 
1013 1213 1312 2012 2013 0 0 0 0 0 0 0 1 
1213 1312 2113 2131 3112 3113 3121 0 0 0 0 0 2 
1012 1221 2101 2112 0 0 0 0 0 0 0 0 1 
1232 2112 2132 3201 3212 3221 0 0 0 0 0 0 2 
1023 1223 2112 2123 2312 2321 0 0 0 0 0 0 2 
1223 2123 2132 2312 2332 3212 3221 3223 0 0 0 0 3 
1002 1121 2102 2111 0 0 0 0 0 0 0 0 1 
1112 1211 2001 2012 0 0 0 0 0 0 0 0 1 
1112 1121 1211 2111 2112 0 0 0 0 0 0 0 2 
1003 1003 1003 0 0 0 0 0 0 0 0 0 0 
1003 2103 2103 2121 2121 0 0 0 0 0 0 0 1 
1013 1013 1113 1311 0 0 0 0 0 0 0 0 1 
1113 1311 2113 2113 2121 2121 0 0 0 0 0 0 2 
1013 1322 2113 2122 2213 2221 0 0 0 0 0 0 2 
1123 1223 2012 2023 2311 2312 0 0 0 0 0 0 2 
1023 1123 1123 2311 2311 0 0 0 0 0 0 0 2 
1123 2122 2123 2221 2223 2311 2322 0 0 0 0 0 3 
2002 2002 2002 2002 0 0 0 0 0 0 0 0 0 
1221 2002 2012 2102 2112 0 0 0 0 0 0 0 1 
1221 1221 2112 2112 2112 2112 0 0 0 0 0 0 2 
1313 1313 2013 2013 2013 2013 0 0 0 0 0 0 1 
1323 2013 2023 2113 2123 2313 2321 0 0 0 0 0 2 
2123 2123 2123 2123 2321 2321 2323 2323 0 0 0 0 3 
2102 2102 2122 2122 2221 2221 0 0 0 0 0 0 2 
1122 2101 2122 2211 2221 0 0 0 0 0 0 0 2 
1222 1222 2012 2012 2212 2212 0 0 0 0 0 0 2 
1012 1122 1222 2211 2212 0 0 0 0 0 0 0 2 
1222 2112 2122 2212 2221 2222 2222 0 0 0 0 0 3 
2103 2103 2132 2132 3203 3221 3221 0 0 0 0 0 2 
1132 2102 2132 3202 3211 3221 0 0 0 0 0 0 2 
1322 2113 2132 2213 2232 3213 3221 3222 0 0 0 0 3 
1333 2113 2113 2133 2133 3313 3321 3321 0 0 0 0 3 
1133 1233 2112 2133 3311 3312 3321 0 0 0 0 0 3 
2023 2023 2223 2223 2322 2322 2323 2323 0 0 0 0 3 
1023 2222 2222 2223 2223 2322 2322 0 0 0 0 0 3 
2123 2133 2223 2233 2322 2333 3321 3322 3323 0 0 0 4 
3102 3102 3102 3102 3131 3131 0 0 0 0 0 0 1 
1313 1313 3113 3113 3113 3113 3131 3131 0 0 0 0 2 
1232 3102 3112 3132 3202 3212 3231 0 0 0 0 0 2 
1323 2313 2332 3113 3123 3132 3213 3223 3231 0 0 0 3 
3001 3001 3001 0 0 0 0 0 0 0 0 0 0 
1131 3101 3101 3111 0 0 0 0 0 0 0 0 1 
1212 1212 3001 3012 3012 0 0 0 0 0 0 0 1 
1131 1212 1212 3111 3112 3112 0 0 0 0 0 0 2 
1222 2212 2231 3101 3112 3122 0 0 0 0 0 0 2 
1223 1223 2312 2312 3012 3012 3023 0 0 0 0 0 2 
1223 2223 2231 2312 2322 3112 3122 3123 0 0 0 0 3 
1233 1233 3112 3112 3133 3312 3312 3331 0 0 0 0 3 
2323 2323 2323 2323 2323 2323 3023 3023 3023 0 0 0 3 
2323 2323 2333 2333 3123 3123 3133 3323 3323 3331 0 0 4 
1232 1232 3212 3212 3212 3212 3232 3232 0 0 0 0 3 
2323 2323 2332 2332 3223 3223 3223 3223 3232 3232 0 0 4 
1132 1132 3201 3211 3211 0 0 0 0 0 0 0 2 
1132 1222 2212 2232 3211 3212 3222 0 0 0 0 0 3 
2223 2223 2232 2232 2322 2322 3222 3222 3223 0 0 0 4 
2232 2232 3202 3202 3222 3222 3232 3232 0 0 0 0 3 
2222 2222 2232 2232 3201 3222 3222 0 0 0 0 0 3 
1233 2232 2233 3212 3222 3233 3312 3322 3332 0 0 0 4 
3203 3203 3203 3232 3232 3232 3232 3232 3232 0 0 0 3 
1333 3213 3213 3232 3232 3233 3233 3313 3332 3332 0 0 4 
2333 2333 3223 3233 3233 3323 3323 3332 3332 3333 3333 0 5 
1122 1122 2211 2211 2222 2222 0 0 0 0 0 0 3 
1133 1133 1133 3311 3311 3311 0 0 0 0 0 0 3 
1133 2222 2222 2233 2233 3311 3322 3322 0 0 0 0 4 
2222 2222 2222 2222 2222 2222 2222 2222 0 0 0 0 4 
2233 2233 2233 2233 3322 3322 3322 3322 3333 3333 0 0 5 
3333 3333 3333 3333 3333 3333 3333 3333 3333 3333 3333 3333 6 
