# Supplementary material for: The Transcriptional Regulatory Network of Mycobacterium tuberculosis
Source: PLoS One. 2011 Jul 19;6(7):e22178. doi: 10.1371/journal.pone.0022178 (PMC3139605; doi:10.1371/journal.pone.0022178)
Supplement: Table S2 — Exhaustive compilation of all the information regarding the bibliographical revision process: links, works in which they had been reported and experimental methodologies used to infer them. (XLS) [file pone.0022178.s011.xls]

## Sheet: Read me (papers)
Tabl S2 Bibliographical revision
Number	Reference
0	Balazsi, G. et al. (2008): Mol Sys Bio 4: various
1	Gonzalo Asensio, J. et al. (2006): J Biol Chem 281: phoP
2	Walters, S.B. et al. (2006): Mol Microbiol 60: phoP
3	Parish, T. et al. (2003): Microbiology 149: RegX3
4	Park, H.D. et al. (2003): Mol Microbiol 48: dosR
5	Santangelo, M. et al. (2009): Tuberculosis, 89: mce2R
6	Abomoelak, B. et al. (2009): J Bacteriol 191: mosR
7	Maciag, A. et al.(2007): J Bacteriol 189: furB
8	Guo, M. et al. (2009): Genome Res 19: various
9	He, H. et al. (2006): J Bacteriol 188: mprA
10	Fontan, P. et al. (2008): J Infect Dis 198: sigE
11	Manganelli et al. (2001): Mol Microbiol 41: sigE
12	Williams, E.P. et al. (2007): J Bacteriol 189: sigF
13	Raman, S. et al.(2006): J Bacteriol 188: sigM
14	Lee, J.H. & Geiman, D.E. (2008): J Bacteriol 190: sigG
15	Lee, J.H., Karakousis, P.C. & Bishai, W.R. (2008): J Bacteriol 190: sigB
16	Akhter, Y. et al. (2008): Gene 407: crp
17	Micklinghoff, J.C., et al. (2009): J Bacteriol 191: ramB
18	Raghavan, S., et al. (2008): Nature 454: espR
19	Reddy, M.C.M. et al. (2008): Prot Sci 17: lrpA
20	Gazdik, M.A. et al. (2009): Mol Microbiol 71: cmR
21	Agarwal, et al. (2007): Infect Inmun 75: sigM
22	Andreu Martín, N. (2007): Doctoral thesis: Rv0576
23	Rodriguez, G.M. et al. (2002): Infect Inmun 70: IdeR
24	Liu, T. et al. (2006): Nat Chem Biol 3: CsoR
25	Kantardjieff , K.A., et al. (2005): Acta Cryst D61: pyrR
26	He, H. & Zahrt, T.C. (2005): J Bacteriol 187: mprA
27	Singh, A. et al. (2003): Microbiol Lett 227: virS
28	Santangelo, M. et al. (2009): Microbiology 155: mce3R
29	Kendall, S.L. et al.(2007): Mol Microbiol 65: kstR
30	Goldstone, R.M. et al.(2009): Infect Inmun 77: Rv0485
31	Sala, C. et al. (2009): Mol Microbiol. 71: blaI
Number	Additional references (experimental sources of links contained in Balazsi et al.)
32	Haydel, S.E. & Clarck-Curtiss, J.E. (2006): J Bacteriol 188: TrcR
33	Sala, C. et al. (2003): J Bacteriol 185: FurA
34	Canneva, F. et al. (2005): J Bacteriol. 187: Rv2358
35	Beaucher (2002) Mol Microbiol 45: sigF
36	Stewart et al. (2002) Microbiology, 148: HspR
37	Stewart et al. (2001) Nat. Med. 7: HspR
38	Himpens et al. (2000) Microbiology 146: RegX3
39	Hahn et al. (2005) J. Bacteriol. 187: sigL
40	Haydel, S.E. & Clarck-Curtiss, J.Bacteriol (2002): J Bacteriol 184: TrcR
41	Cavet el al. (2003): J Biol Chem 278: Rv1994c
42	Sun et al. (2004) Mol Microbiol, 52: sigC
43	Gold et al (2001) mol microbiol 42: IdeR
44	Prakash et al (2005) bioinformatics, 21: IdeR
45	Rodríguez et al. (1999), Tuber lung dis 79: IdeR
46	Brooks et al. (2001) J Bacteriol, 183 LexA
47	Rand et al (2003) Mol Microbiol, 50: LexA
48	Davis et al (2002) J Bacteriol 184: LexA
49	Dullagham et al (2002). Microbiology, 148: LexA
50	Movahedzadeh et al (1997), J.Bacteriol, 179: LexA
51	Raman, S. et al.(2001), J. Bacteriol 183: sigH
52	Manganelli et al. (2002), Mol Microbiol 45: sigH
53	Geiman et al (2004) Infect Immun 72: sigF
54	Raman et al. (2004) J. Bacteriol 186: sigD
55	Rickman et al (2005): Mol Microbiol 56: crp
56	Cavet el al. (2002): J Biol Chem 277 Rv3744
57	Engohang-ndong et al (2004): Mol Microbiol 51: EthR
58	Recchi et al. (2003) J Biol Chem 278: Rv1395
59	Sharma et al. (2006) J. Bacteriol 188: EmbR/PknH
60	Stewart et al. (2001): Microbiol 148: hcrA
61	Bai et al: J. Bacteriol. 187, (2005) crp
62	Babu et al: J Mol Biol 358: Various (E.coli orthologies)
63a	Mtbreglist without experimental references
63b	Mtbreglist database with references to experimental works

## Sheet: Read me (methods)
Number	Experimental evidence	Description	Ontology codes
1	Literature previously reported link (from Balazsi et al. 2008)	Traceable author statement to experimental support	EV-EXP-TAS
2	Microarrays	mRNA levels of regulated element measured and compared between wild-type and trans-element mutation (knockout, over expression etc.) performed by using microarray (or macroarray) experiments.	EV-EXP-IEP
3	qRT-PCR	mRNA expression levels of regulated element measured and compared between wild-type and trans-element mutation (knockout, over expression etc.) performed by using qRT-PCR technique	EV-EXP-IEP
4	LacZ-promoter fusion	expression levels of LacZ- regulated promoter fusion measured and compared between wild-type and trans-element mutation (knockout, over expression etc.)	EV-EXP-IEP-GENE-EXPRESSION-ANALYSIS
5	Gfp-promoter fusion	expression levels of gfp-regulated promoter fusion measured and compared between wild-type and trans-element mutation (knockout, over expression etc.)	EV-EXP-IEP-GENE-EXPRESSION-ANALYSIS
6	Proteomic studies	Regulated gene product concentrations measured and compared between wild-type and trans-element mutation (knockout, over expression etc.) using proteomics techniques	EV-EXP-IEP
7	Electrophoretic mobility shift assays EMSA	Physical binding of the regulator to the regulated promoter proved by using electrophoretic mobility shift assay.	EV-EXP-IDA-BINDING-OF-CELLULAR-EXTRACTS
8	One hybrid reporter system	Physical binding of the regulator to the regulated promoter proved by using electrophoretic mobility shift assay.	EV-EXP-IDA
9	Chip-on-chip	Physical binding of the regulator to the regulated promoter proved by using electrophoretic Chromatin inmuno precipitation assay	EV-EXP-IPI
10	Protein structure based inferences	the regulation is infered after the observation of protein structure	EV-AS-HYPO
11	Identification of consensus sequences	Identification of a consensus sequence at one experimentally characterized promoter that then was identified in other genome´s loci.	EV-COMP-AINF-SIMILAR-TO-CONSENSUS
12	In vitro transcription assays	Sigma factors involvement in tanscriptional mechanism proved by using in vitro transcription assays.	EV-EXP-IDA
13	E.coli orthology based inference	Orthologous pair regulator-target found in E.coli	EV-COMP-AINF-FN-FROM-SEQ
14	M.smegmatis orthology based inference	Orthologous pair regulator-target found in M.smegmatis	EV-COMP-HINF-FN-FROM-SEQ
15	RACE	High throughput transcription initiation mapping (used in combination with transcript concentrations measurements to compare mutant vs wild type expression levels)	Ev-EXP-IDA-HPT-TRANSCR-INIT-M-RACE-MAP
16	Homology search by authors	Human inference of consensus sequences (From MtbReglist)	EV-COMP-AINF-SIMILAR-TO-CONSENSUS
17	Deduced by homology search from an experimentally derived consensus	Non traceable author statement.(From MtbReglist)	EV-AS-NAS
18	Run-off transcription	Sigma factors involvement in transcriptional mechanism proved by using in vitro run-off transcription assays.	EV-EXP-IDA
19	Site-directed mutagenesis	A cis-mutation in the DNA sequence of the TF binding site interferes with the operation of the regulatory function.	EV-EXP-IMP-SITE-MUTATION
20	Footprinting assay (DNase I, DMS, etc.)	Physical binding of the regulator to the regulated promoter proved by using footprinting assay	EV-EXP-IDA-RNA-POLYMERASE-FOOTPRINTING
21	primer extension analysis	Transcription initiation mapping (used in combination with transcript concentrations measurements to compare mutant vs wild type expression levels)	EV-EXP-IDA-TRANSC-INIT-MAPPING
22	Operon extension based link	Existence of an experimental evidence of a regulation of the TF on another gene that belongs to the same operon of the target.	EV-AS-HYPO

## Sheet: Balazsi 0
Balazsi, G. et al. (2008): Mol Sys Bio 4: various: bibliographical revision work. Operon map based links available at the cited work are not included in this table, but recovered by our operon-extension algorithm.
Regulator, Rv number	Target, Rv number	Methodology	Reference
Rv0001	Rv0001	13	0
Rv0001	Rv0002	13	0
Rv0001	Rv0003	13	0
Rv0001	Rv3396c	13	0
Rv0001	Rv3411c	13	0
Rv0117	Rv0117	13	0
Rv0117	Rv1908c	13	0
Rv0117	Rv2428	13	0
Rv0117	Rv3913	13	0
Rv0144	Rv0144	13	0
Rv0212c	Rv0573c	13	0
Rv0212c	Rv1595	13	0
Rv0302	Rv0262c	13	0
Rv0302	Rv1522c	13	0
Rv0353	Rv0251c	1	0
Rv0353	Rv0252	1	0
Rv0353	Rv0350	1	0
Rv0353	Rv0384c	1	0
Rv0353	Rv0385	1	0
Rv0485	Rv0485	13	0
Rv0485	Rv1018c	13	0
Rv0485	Rv1692	13	0
Rv0485	Rv3332	13	0
Rv0485	Rv3436c	13	0
Rv0491	Rv0073	13	0
Rv0491	Rv0490	1,13	0
Rv0491	Rv0491	1,13	0
Rv0491	Rv0820	13	0
Rv0491	Rv0821c	13	0
Rv0491	Rv0930	13	0
Rv0491	Rv0934	13	0
Rv0491	Rv0935	13	0
Rv0491	Rv0938	13	0
Rv0491	Rv0986	13	0
Rv0491	Rv1281c	13	0
Rv0491	Rv1680	13	0
Rv0491	Rv2368c	13	0
Rv0494	Rv0144	13	0
Rv0494	Rv0173	13	0
Rv0494	Rv0494	13	0
Rv0494	Rv0572c	13	0
Rv0586	Rv0860	13	0
Rv0586	Rv1074c	13	0
Rv0735	Rv0735	1	0
Rv0735	Rv1139c	1	0
Rv0735	Rv1660	1	0
Rv0735	Rv2878c	1	0
Rv0844c	Rv0529	13	0
Rv0844c	Rv1677	13	0
Rv0844c	Rv3547	13	0
Rv0967	Rv0967	1	0
Rv0967	Rv0968	1	0
Rv0967	Rv0969	1	0
Rv0981	Rv0981	1	0
Rv0981	Rv0983	1	0
Rv0981	Rv1221	1	0
Rv0981	Rv2710	1	0
Rv1027c	Rv1029	13	0
Rv1027c	Rv1030	13	0
Rv1027c	Rv1031	13	0
Rv1033c	Rv1033c	1	0
Rv1033c	Rv1057	1	0
Rv1221	Rv0251c	1	0
Rv1221	Rv0252	1	0
Rv1221	Rv0467	1	0
Rv1221	Rv0468	1	0
Rv1221	Rv0563	1	0
Rv1221	Rv0980c	1	0
Rv1221	Rv0981	1	0
Rv1221	Rv1019	1	0
Rv1221	Rv1057	1	0
Rv1221	Rv1071c	1	0
Rv1221	Rv1072	1	0
Rv1221	Rv1127c	1	0
Rv1221	Rv1130	1	0
Rv1221	Rv1329c	1	0
Rv1221	Rv1506c	1	0
Rv1221	Rv2053c	1	0
Rv1221	Rv2054	1	0
Rv1221	Rv2442c	1	0
Rv1221	Rv2443	1	0
Rv1221	Rv2710	1	0
Rv1221	Rv2745c	1	0
Rv1221	Rv3539	1	0
Rv1266c	Rv1267c	1	0
Rv1267c	Rv3793	1	0
Rv1267c	Rv3794	1	0
Rv1267c	Rv3795	1	0
Rv1316c	Rv0672	13	0
Rv1316c	Rv1316c	13	0
Rv1316c	Rv1317c	13	0
Rv1343c	Rv1343c	13	0
Rv1404	Rv1404	13	0
Rv1404	Rv1931c	13	0
Rv1657	Rv1383	13	0
Rv1657	Rv1652	13	0
Rv1657	Rv1654	13	0
Rv1657	Rv1655	13	0
Rv1657	Rv1656	13	0
Rv1657	Rv1657	13	0
Rv1657	Rv1659	13	0
Rv1657	Rv2141c	13	0
Rv1657	Rv1384	13	0
Rv1785c	Rv0252	13	0
Rv1785c	Rv0253	13	0
Rv1785c	Rv0467	13	0
Rv1785c	Rv1127c	13	0
Rv1785c	Rv1436	13	0
Rv1785c	Rv1437	13	0
Rv1785c	Rv1617	13	0
Rv1785c	Rv2847c	13	0
Rv1785c	Rv2995c	13	0
Rv1909c	Rv1909c	1	0
Rv1931c	Rv0670	13	0
Rv1931c	Rv1098c	13	0
Rv1931c	Rv1404	13	0
Rv1931c	Rv1447c	13	0
Rv1931c	Rv1931c	13	0
Rv1931c	Rv3846	13	0
Rv1956	Rv1956	13	0
Rv1985c	Rv0001	13	0
Rv1985c	Rv0002	13	0
Rv1985c	Rv0003	13	0
Rv1994c	Rv1994c	1	0
Rv2069	Rv0108c	1	0
Rv2069	Rv0144	1	0
Rv2069	Rv0231	1	0
Rv2069	Rv0287	1	0
Rv2069	Rv0643c	1	0
Rv2069	Rv0951	1	0
Rv2069	Rv1593c	1	0
Rv2069	Rv1731	1	0
Rv2069	Rv2031c	1	0
Rv2069	Rv2700	1	0
Rv2069	Rv2909c	1	0
Rv2069	Rv3058c	1	0
Rv2069	Rv3064c	1	0
Rv2069	Rv3068c	1	0
Rv2069	Rv3267	1	0
Rv2069	Rv3314c	1	0
Rv2069	Rv3462c	1	0
Rv2069	Rv3483c	1	0
Rv2069	Rv3584	1	0
Rv2069	Rv3649	1	0
Rv2358	Rv2358	1	0
Rv2358	Rv2359	1	0
Rv2359	Rv0105c	1	0
Rv2359	Rv0106	1	0
Rv2359	Rv0232	1	0
Rv2359	Rv0280	1	0
Rv2359	Rv0281	1	0
Rv2359	Rv0282	1	0
Rv2359	Rv0283	1	0
Rv2359	Rv0284	1	0
Rv2359	Rv0285	1	0
Rv2359	Rv0286	1	0
Rv2359	Rv0287	1	0
Rv2359	Rv0288	1	0
Rv2359	Rv0289	1	0
Rv2359	Rv0290	1	0
Rv2359	Rv0291	1	0
Rv2359	Rv0292	1	0
Rv2359	Rv1195	1	0
Rv2359	Rv1847	13	0
Rv2359	Rv1857	1	0
Rv2359	Rv1870c	1	0
Rv2359	Rv1928c	13	0
Rv2359	Rv1945	13	0
Rv2359	Rv2055c	1	0
Rv2359	Rv2056c	1	0
Rv2359	Rv2057c	1	0
Rv2359	Rv2058c	1	0
Rv2359	Rv2059	1	0
Rv2359	Rv2060	1	0
Rv2359	Rv2359	13	0
Rv2359	Rv2384	13	0
Rv2359	Rv2794c	13	0
Rv2359	Rv2990c	1	0
Rv2359	Rv3017c	1	0
Rv2359	Rv3019c	1	0
Rv2359	Rv3020c	1	0
Rv2359	Rv3022c	1	0
Rv2359	Rv3215	13	0
Rv2359	Rv3229c	1	0
Rv2359	Rv3612c	1	0
Rv2359	Rv3846	13	0
Rv2374c	Rv0439c	1	0
Rv2374c	Rv0440	1	0
Rv2374c	Rv0991c	1	0
Rv2374c	Rv3418c	1	0
Rv2711	Rv0003	1	0
Rv2711	Rv0105c	1	0
Rv2711	Rv0106	1	0
Rv2711	Rv0114	1	0
Rv2711	Rv0282	1	0
Rv2711	Rv0338c	1	0
Rv2711	Rv0451c	1	0
Rv2711	Rv0452	1	0
Rv2711	Rv0481c	1	0
Rv2711	Rv0482	1	0
Rv2711	Rv0524	1	0
Rv2711	Rv0669c	1	0
Rv2711	Rv0670	1	0
Rv2711	Rv1106c	1	0
Rv2711	Rv1343c	1	0
Rv2711	Rv1344	1	0
Rv2711	Rv1347c	1	0
Rv2711	Rv1348	1	0
Rv2711	Rv1519	1	0
Rv2711	Rv1846c	1	0
Rv2711	Rv1847	1	0
Rv2711	Rv1876	1	0
Rv2711	Rv1935c	1	0
Rv2711	Rv1936	1	0
Rv2711	Rv2033c	1	0
Rv2711	Rv2034	1	0
Rv2711	Rv2122c	1	0
Rv2711	Rv2123	1	0
Rv2711	Rv2336	1	0
Rv2711	Rv2383c	1	0
Rv2711	Rv2384	1	0
Rv2711	Rv2386c	1	0
Rv2711	Rv2518c	1	0
Rv2711	Rv2769c	1	0
Rv2711	Rv2862c	1	0
Rv2711	Rv2864c	1	0
Rv2711	Rv2865	1	0
Rv2711	Rv3402c	1	0
Rv2711	Rv3403c	1	0
Rv2711	Rv3424c	1	0
Rv2711	Rv3425	1	0
Rv2711	Rv3429	1	0
Rv2711	Rv3489	1	0
Rv2711	Rv3838c	1	0
Rv2711	Rv3839	1	0
Rv2711	Rv3841	1	0
Rv2711	Rv3197	1	0
Rv2720	Rv0054	13	0
Rv2720	Rv0058	1	0
Rv2720	Rv0071	1	0
Rv2720	Rv0336	1	0
Rv2720	Rv0515	1	0
Rv2720	Rv0949	13	0
Rv2720	Rv1000c	1	0
Rv2720	Rv1379	1	0
Rv2720	Rv1420	13	0
Rv2720	Rv1633	13	0
Rv2720	Rv1638	13	0
Rv2720	Rv1696	13	0
Rv2720	Rv1702c	1	0
Rv2720	Rv2100	1	0
Rv2720	Rv2343c	13	0
Rv2720	Rv2579	1	0
Rv2720	Rv2594c	1	0
Rv2720	Rv2703	13	0
Rv2720	Rv2719c	1	0
Rv2720	Rv2720	1,13	0
Rv2720	Rv2737c	1,13	0
Rv2720	Rv3074	1	0
Rv2720	Rv3370c	1	0
Rv2720	Rv3395c	1	0
Rv2720	Rv3776	1	0
Rv3080c	Rv1235	13	0
Rv3080c	Rv1237	13	0
Rv3080c	Rv1238	13	0
Rv3080c	Rv1328	13	0
Rv3080c	Rv1781c	13	0
Rv3080c	Rv2117	13	0
Rv3133c	Rv0079	1	0
Rv3133c	Rv0571c	1	0
Rv3133c	Rv0574c	1	0
Rv3133c	Rv1733c	1	0
Rv3133c	Rv1734c	1	0
Rv3133c	Rv1737c	1	0
Rv3133c	Rv1738	1	0
Rv3133c	Rv1813c	1	0
Rv3133c	Rv1996	1	0
Rv3133c	Rv2005c	1	0
Rv3133c	Rv2006	1	0
Rv3133c	Rv2007c	1	0
Rv3133c	Rv2031c	1	0
Rv3133c	Rv2032	1	0
Rv3133c	Rv2626c	1	0
Rv3133c	Rv2627c	1	0
Rv3133c	Rv2628	1	0
Rv3133c	Rv3127	1	0
Rv3133c	Rv3130c	1	0
Rv3133c	Rv3131	1	0
Rv3133c	Rv3134c	1	0
Rv3133c	Rv2006	1	0
Rv3223c	Rv0142	1	0
Rv3223c	Rv0251c	1	0
Rv3223c	Rv0252	1	0
Rv3223c	Rv0350	1	0
Rv3223c	Rv0355c	1	0
Rv3223c	Rv0384c	1	0
Rv3223c	Rv0385	1	0
Rv3223c	Rv0991c	1	0
Rv3223c	Rv1072	1	0
Rv3223c	Rv1221	1	0
Rv3223c	Rv1223	13	0
Rv3223c	Rv1334	1	0
Rv3223c	Rv1471	1	0
Rv3223c	Rv1535	1	0
Rv3223c	Rv1645c	1	0
Rv3223c	Rv1646	1	0
Rv3223c	Rv2308	1	0
Rv3223c	Rv2466c	1	0
Rv3223c	Rv2467	1	0
Rv3223c	Rv2699c	1	0
Rv3223c	Rv2700	1	0
Rv3223c	Rv2703	13	0
Rv3223c	Rv2710	1	0
Rv3223c	Rv3054c	1	0
Rv3223c	Rv3055	1	0
Rv3223c	Rv3206c	1	0
Rv3223c	Rv3223c	1	0
Rv3223c	Rv3463	1	0
Rv3223c	Rv3913	1	0
Rv3279c	Rv0089	13	0
Rv3279c	Rv1176c	13	0
Rv3279c	Rv1568	13	0
Rv3279c	Rv1589	13	0
Rv3286c	Rv0009	1	0
Rv3286c	Rv0011c	1	0
Rv3286c	Rv0012	1	0
Rv3286c	Rv0023	1	0
Rv3286c	Rv0205	1	0
Rv3286c	Rv0328	1	0
Rv3286c	Rv0360c	1	0
Rv3286c	Rv0430	1	0
Rv3286c	Rv0516c	1	0
Rv3286c	Rv0737	1	0
Rv3286c	Rv0893c	1	0
Rv3286c	Rv0962c	1	0
Rv3286c	Rv1092c	1	0
Rv3286c	Rv2118c	1	0
Rv3291c	Rv0032	13	0
Rv3291c	Rv0069c	13	0
Rv3291c	Rv0189c	13	0
Rv3291c	Rv0672	13	0
Rv3291c	Rv0884c	13	0
Rv3291c	Rv1281c	13	0
Rv3291c	Rv1282c	13	0
Rv3291c	Rv1559	13	0
Rv3291c	Rv1640c	13	0
Rv3291c	Rv1826	13	0
Rv3291c	Rv1832	13	0
Rv3291c	Rv2210c	13	0
Rv3291c	Rv2211c	13	0
Rv3291c	Rv2564	13	0
Rv3291c	Rv2987c	13	0
Rv3291c	Rv2988c	13	0
Rv3291c	Rv2995c	13	0
Rv3291c	Rv2996c	13	0
Rv3291c	Rv3002c	13	0
Rv3291c	Rv3003c	13	0
Rv3291c	Rv3080c	13	0
Rv3291c	Rv3291c	13	0
Rv3291c	Rv3360	13	0
Rv3291c	Rv3665c	13	0
Rv3291c	Rv3710	13	0
Rv3291c	Rv3858c	13	0
Rv3291c	Rv3859c	13	0
Rv3334	Rv0969	13	0
Rv3414c	Rv0341	1	0
Rv3414c	Rv1815	1	0
Rv3414c	Rv1884c	1	0
Rv3414c	Rv3414c	1	0
Rv3574	Rv0223c	1	0
Rv3574	Rv0551c	1	0
Rv3574	Rv0687	1	0
Rv3574	Rv0940c	1	0
Rv3574	Rv0953c	1	0
Rv3574	Rv1627c	1	0
Rv3574	Rv1628c	1	0
Rv3574	Rv1894c	1	0
Rv3574	Rv2799	1	0
Rv3574	Rv2800	1	0
Rv3574	Rv3492c	1	0
Rv3574	Rv3493c	1	0
Rv3574	Rv3494c	1	0
Rv3574	Rv3495c	1	0
Rv3574	Rv3496c	1	0
Rv3574	Rv3497c	1	0
Rv3574	Rv3498c	1	0
Rv3574	Rv3499c	1	0
Rv3574	Rv3500c	1	0
Rv3574	Rv3501c	1	0
Rv3574	Rv3502c	1	0
Rv3574	Rv3503c	1	0
Rv3574	Rv3515c	1	0
Rv3574	Rv3516	1	0
Rv3574	Rv3518c	1	0
Rv3574	Rv3519	1	0
Rv3574	Rv3520c	1	0
Rv3574	Rv3526	1	0
Rv3574	Rv3527	1	0
Rv3574	Rv3529c	1	0
Rv3574	Rv3530c	1	0
Rv3574	Rv3531c	1	0
Rv3574	Rv3534c	1	0
Rv3574	Rv3535c	1	0
Rv3574	Rv3536c	1	0
Rv3574	Rv3540c	1	0
Rv3574	Rv3541c	1	0
Rv3574	Rv3542c	1	0
Rv3574	Rv3543c	1	0
Rv3574	Rv3544c	1	0
Rv3574	Rv3545c	1	0
Rv3574	Rv3567c	1	0
Rv3574	Rv3568c	1	0
Rv3574	Rv3569c	1	0
Rv3574	Rv3570c	1	0
Rv3574	Rv3571	1	0
Rv3574	Rv3572	1	0
Rv3574	Rv3573c	1	0
Rv3574	Rv3574	1	0
Rv3575c	Rv0070c	13	0
Rv3575c	Rv0772	13	0
Rv3575c	Rv0777	13	0
Rv3575c	Rv0780	13	0
Rv3575c	Rv0803	13	0
Rv3575c	Rv0808	13	0
Rv3575c	Rv0809	13	0
Rv3575c	Rv0956	13	0
Rv3575c	Rv0957	13	0
Rv3575c	Rv1017c	13	0
Rv3575c	Rv1826	13	0
Rv3575c	Rv1832	13	0
Rv3575c	Rv2139	13	0
Rv3575c	Rv2211c	13	0
Rv3575c	Rv2919c	13	0
Rv3575c	Rv3275c	13	0
Rv3575c	Rv3276c	13	0
Rv3575c	Rv3396c	13	0
Rv3575c	Rv3411c	13	0
Rv3575c	Rv3575c	13	0
Rv3648c	Rv0006	13	0
Rv3676	Rv0002	1	0
Rv3676	Rv0006	13	0
Rv3676	Rv0009	13	0
Rv3676	Rv0019c	1	0
Rv3676	Rv0049	13	0
Rv3676	Rv0110	13	0
Rv3676	Rv0134	1	0
Rv3676	Rv0173	13	0
Rv3676	Rv0188	1	0
Rv3676	Rv0249c	1	0
Rv3676	Rv0256c	1	0
Rv3676	Rv0409	13	0
Rv3676	Rv0429c	1	0
Rv3676	Rv0451c	1	0
Rv3676	Rv0453	1	0
Rv3676	Rv0457c	1	0
Rv3676	Rv0458	1,13	0
Rv3676	Rv0462	13	0
Rv3676	Rv0478	13	0
Rv3676	Rv0483	1	0
Rv3676	Rv0485	13	0
Rv3676	Rv0572c	13	0
Rv3676	Rv0619	13	0
Rv3676	Rv0620	13	0
Rv3676	Rv0651	1	0
Rv3676	Rv0658c	1	0
Rv3676	Rv0680c	1	0
Rv3676	Rv0681	1	0
Rv3676	Rv0727c	13	0
Rv3676	Rv0754	13	0
Rv3676	Rv0805	1	0
Rv3676	Rv0851c	1	0
Rv3676	Rv0852	1	0
Rv3676	Rv0867c	1	0
Rv3676	Rv0884c	1	0
Rv3676	Rv0896	13	0
Rv3676	Rv0950c	1	0
Rv3676	Rv0951	1,13	0
Rv3676	Rv0952	13	0
Rv3676	Rv0996	1	0
Rv3676	Rv1092c	1	0
Rv3676	Rv1158c	1	0
Rv3676	Rv1159	1	0
Rv3676	Rv1185c	1	0
Rv3676	Rv1200	13	0
Rv3676	Rv1212c	13	0
Rv3676	Rv1213	13	0
Rv3676	Rv1230c	1	0
Rv3676	Rv1235	13	0
Rv3676	Rv1237	13	0
Rv3676	Rv1238	13	0
Rv3676	Rv1240	13	0
Rv3676	Rv1248c	13	0
Rv3676	Rv1256c	1	0
Rv3676	Rv1343c	13	0
Rv3676	Rv1386	1	0
Rv3676	Rv1387	1	0
Rv3676	Rv1405c	1	0
Rv3676	Rv1406	1	0
Rv3676	Rv1436	13	0
Rv3676	Rv1437	13	0
Rv3676	Rv1475c	13	0
Rv3676	Rv1538c	13	0
Rv3676	Rv1552	1	0
Rv3676	Rv1566c	1	0
Rv3676	Rv1581c	1	0
Rv3676	Rv1592c	1	0
Rv3676	Rv1692	13	0
Rv3676	Rv1719	13	0
Rv3676	Rv1759c	1	0
Rv3676	Rv1779c	1	0
Rv3676	Rv1780	1	0
Rv3676	Rv1810	1	0
Rv3676	Rv1976c	1	0
Rv3676	Rv1977	1	0
Rv3676	Rv1990c	1	0
Rv3676	Rv2077c	1	0
Rv3676	Rv2078	1	0
Rv3676	Rv2117	13	0
Rv3676	Rv2124c	1	0
Rv3676	Rv2215	13	0
Rv3676	Rv2220	13	0
Rv3676	Rv2239c	13	0
Rv3676	Rv2248	13	0
Rv3676	Rv2293c	13	0
Rv3676	Rv2294	13	0
Rv3676	Rv2336	1	0
Rv3676	Rv2342	1	0
Rv3676	Rv2359	13	0
Rv3676	Rv2385	1	0
Rv3676	Rv2396	1	0
Rv3676	Rv2406c	1	0
Rv3676	Rv2407	1	0
Rv3676	Rv2408	1	0
Rv3676	Rv2436	13	0
Rv3676	Rv2443	13	0
Rv3676	Rv2455c	13	0
Rv3676	Rv2485c	1	0
Rv3676	Rv2591	1	0
Rv3676	Rv2661c	13	0
Rv3676	Rv2699c	1	0
Rv3676	Rv2700	1	0
Rv3676	Rv2858c	13	0
Rv3676	Rv2986c	13	0
Rv3676	Rv3028c	13	0
Rv3676	Rv3029c	13	0
Rv3676	Rv3050c	1	0
Rv3676	Rv3063	1	0
Rv3676	Rv3080c	13	0
Rv3676	Rv3089	13	0
Rv3676	Rv3219	1	0
Rv3676	Rv3274c	13	0
Rv3676	Rv3295	1	0
Rv3676	Rv3302c	13	0
Rv3676	Rv3314c	13	0
Rv3676	Rv3316	13	0
Rv3676	Rv3318	13	0
Rv3676	Rv3319	13	0
Rv3676	Rv3332	13	0
Rv3676	Rv3396c	13	0
Rv3676	Rv3411c	13	0
Rv3676	Rv3454	1	0
Rv3676	Rv3516	13	0
Rv3676	Rv3525c	13	0
Rv3676	Rv3617	1	0
Rv3676	Rv3634c	13	0
Rv3676	Rv3635	13	0
Rv3676	Rv3650	1	0
Rv3676	Rv3652	1	0
Rv3676	Rv3676	13	0
Rv3676	Rv3696c	13	0
Rv3676	Rv3724A	1	0
Rv3676	Rv3729	1	0
Rv3676	Rv3843c	1	0
Rv3676	Rv3844	1	0
Rv3676	Rv3857c	1	0
Rv3676	Rv3879c	1	0
Rv3676	Rv3893c	1	0
Rv3744	Rv3744	1	0
Rv3855	Rv3854c	1	0
Rv1395	Rv0470c	1	0
Rv1395	Rv0667	1	0
Rv1395	Rv1251c	1	0
Rv1395	Rv1253	1	0
Rv1395	Rv1262c	1	0
Rv1395	Rv1263	1	0
Rv1395	Rv1394c	1	0
Rv1395	Rv1511	1	0
Rv1395	Rv2178c	1	0
Rv1395	Rv2198c	1	0
Rv1395	Rv2322c	1	0
Rv1395	Rv2728c	1	0
Rv1395	Rv2781c	1	0
Rv1395	Rv2908c	1	0
Rv1395	Rv3408	1	0
Rv1395	Rv3482c	1	0
Rv1395	Rv3816c	1	0
Rv1395	Rv3817	1	0
Rv1395	Rv1395	1	0

## Sheet: PhoP GAsensio 1
Gonzalo Asensio, J. et al. (2006): J Biol Chem 281: phoP
Regulator, Rv number	Target, Rv number	Methodology	Reference
Rv0757	Rv0186	2	1
Rv0757	Rv3862c	2	1
Rv0757	Rv0250c	2	1
Rv0757	Rv0251c	2	1
Rv0757	Rv0440	2	1
Rv0757	Rv0467	2	1
Rv0757	Rv0468	2	1
Rv0757	Rv0677c	2	1
Rv0757	Rv0757	2	1
Rv0757	Rv0758	2	1
Rv0757	Rv0821c	2	1
Rv0757	Rv0847	2	1
Rv0757	Rv0967	2	1
Rv0757	Rv0968	2	1
Rv0757	Rv1180	2	1
Rv0757	Rv1184c	2	1
Rv0757	Rv1185c	2	1
Rv0757	Rv1217c	2	1
Rv0757	Rv1218c	2	1
Rv0757	Rv1219c	2	1
Rv0757	Rv1639c	2	1
Rv0757	Rv1687c	2	1
Rv0757	Rv1812c	2	1
Rv0757	Rv1986	2	1
Rv0757	Rv1996	2	1
Rv0757	Rv2137c	2	1
Rv0757	Rv2329c	2	1
Rv0757	Rv2376c	2	1
Rv0757	Rv2389c	2	1
Rv0757	Rv2390c	2	1
Rv0757	Rv2391	2	1
Rv0757	Rv2392	2	1
Rv0757	Rv2393	2	1
Rv0757	Rv2396	2	1
Rv0757	Rv2524c	2	1
Rv0757	Rv2590	2	1
Rv0757	Rv2621c	2	1
Rv0757	Rv2628	2	1
Rv0757	Rv2630	2	1
Rv0757	Rv2641	2	1
Rv0757	Rv2642	2	1
Rv0757	Rv2744c	2	1
Rv0757	Rv2780	2	1
Rv0757	Rv3127	2	1
Rv0757	Rv3129	2	1
Rv0757	Rv3132c	2	1
Rv0757	Rv3133c	2	1
Rv0757	Rv3137	2	1
Rv0757	Rv3141	2	1
Rv0757	Rv3143	2	1
Rv0757	Rv3146	2	1
Rv0757	Rv3147	2	1
Rv0757	Rv3148	2	1
Rv0757	Rv3155	2	1
Rv0757	Rv3161c	2	1
Rv0757	Rv3269	2	1
Rv0757	Rv3270	2	1
Rv0757	Rv3487c	2	1
Rv0757	Rv3822	2	1
Rv0757	Rv3825c	2	1
Rv0757	Rv3849	2	1
Rv0757	Rv3197	2	1
Rv0757	Rv3864	2	1
Rv0757	Rv3865	2	1
Rv0757	Rv3866	2	1
Rv0757	Rv3867	2	1
Rv0757	Rv3873	2	1
Rv0757	Rv3876	2	1
Rv0757	Rv3877	2	1
Rv0757	Rv3878	2	1
Rv0757	Rv3879c	2	1
Rv0757	Rv3880c	2	1
Rv0757	Rv3881c	2	1
Rv0757	Rv0469	2	1
Rv0757	Rv1040c	2	1
Rv0757	Rv3135	2	1
Rv0757	Rv3136	2	1
Rv0757	Rv3477	2	1

## Sheet: PhoP Walters 2
Walters, S.B. et al. (2006): Mol Microbiol 60: phoP
Regulator, Rv number	Target, Rv number	Methodology	Reference
Rv0757	Rv0116c	2	2
Rv0757	Rv0206c	2	2
Rv0757	Rv0964c	2	2
Rv0757	Rv1179c	2	2
Rv0757	Rv1180	2,3	2
Rv0757	Rv1182	2,3	2
Rv0757	Rv1183	2,3	2
Rv0757	Rv1184c	2	2
Rv0757	Rv1185c	2,3	2
Rv0757	Rv1196	2	2
Rv0757	Rv1302	2	2
Rv0757	Rv1361c	2,3	2
Rv0757	Rv1638A	2	2
Rv0757	Rv1639c	2,3	2
Rv0757	Rv2289	2	2
Rv0757	Rv2329c	2	2
Rv0757	Rv2331	2	2
Rv0757	Rv2332	2	2
Rv0757	Rv2376c	2	2
Rv0757	Rv2391	2	2
Rv0757	Rv2396	2	2
Rv0757	Rv2590	2	2
Rv0757	Rv2632c	2	2
Rv0757	Rv2633c	2	2
Rv0757	Rv2987c	2	2
Rv0757	Rv3135	2	2
Rv0757	Rv3312A	2	2
Rv0757	Rv3312c	2	2
Rv0757	Rv3477	2	2
Rv0757	Rv3478	2	2
Rv0757	Rv3479	2	2
Rv0757	Rv3487c	2	2
Rv0757	Rv3612c	2	2
Rv0757	Rv3613c	2	2
Rv0757	Rv3614c	2	2
Rv0757	Rv3615c	2	2
Rv0757	Rv3616c	2	2
Rv0757	Rv3686c	2	2
Rv0757	Rv3767c	2	2
Rv0757	Rv3804c	2,3	2
Rv0757	Rv3822	2	2
Rv0757	Rv3823c	2,3	2
Rv0757	Rv3824c	2	2
Rv0757	Rv3825c	2	2
Rv0757	Rv0042c	2	2
Rv0757	Rv0213c	2	2
Rv0757	Rv0251c	2,3	2
Rv0757	Rv0263c	2	2
Rv0757	Rv0264c	2	2
Rv0757	Rv0278c	2	2
Rv0757	Rv0280	2	2
Rv0757	Rv0341	2	2
Rv0757	Rv0404	2	2
Rv0757	Rv0405	2	2
Rv0757	Rv0485	2	2
Rv0757	Rv0519c	2	2
Rv0757	Rv0520	2	2
Rv0757	Rv0584	2	2
Rv0757	Rv0597c	2	2
Rv0757	Rv0623	2	2
Rv0757	Rv0766c	2	2
Rv0757	Rv0782	2	2
Rv0757	Rv0835	2	2
Rv0757	Rv0847	2	2
Rv0757	Rv0962c	2	2
Rv0757	Rv1004c	2	2
Rv0757	Rv1039c	2	2
Rv0757	Rv1075c	2	2
Rv0757	Rv1128c	2	2
Rv0757	Rv1130	2,3	2
Rv0757	Rv1131	2	2
Rv0757	Rv1148c	2	2
Rv0757	Rv1214c	2	2
Rv0757	Rv1285	2	2
Rv0757	Rv1435c	2	2
Rv0757	Rv1505c	2	2
Rv0757	Rv1517	2	2
Rv0757	Rv1518	2	2
Rv0757	Rv1522c	2	2
Rv0757	Rv1525	2	2
Rv0757	Rv1527c	2,3	2
Rv0757	Rv1528c	2	2
Rv0757	Rv1574	2	2
Rv0757	Rv1615	2	2
Rv0757	Rv1651c	2	2
Rv0757	Rv1726	2	2
Rv0757	Rv1816	2	2
Rv0757	Rv1817	2	2
Rv0757	Rv1854c	2	2
Rv0757	Rv2009	2	2
Rv0757	Rv2010	2	2
Rv0757	Rv2165c	2	2
Rv0757	Rv2178c	2	2
Rv0757	Rv2254c	2	2
Rv0757	Rv2299c	2	2
Rv0757	Rv2654c	2	2
Rv0757	Rv2665	2	2
Rv0757	Rv2887	2	2
Rv0757	Rv2894c	2	2
Rv0757	Rv2930	2,3	2
Rv0757	Rv2931	2	2
Rv0757	Rv2932	2	2
Rv0757	Rv3219	2	2
Rv0757	Rv3268	2	2
Rv0757	Rv3350c	2	2
Rv0757	Rv3398c	2	2
Rv0757	Rv3402c	2	2
Rv0757	Rv3426	2	2
Rv0757	Rv3429	2	2
Rv0757	Rv3659c	2	2
Rv0757	Rv3768	2	2
Rv0757	Rv3862c	2	2
Rv0757	Rv3878	2	2
Rv0757	Rv3902c	2	2

## Sheet: RegX3 3
Parish, T. et al. (2003): Microbiology 149: RegX3
Regulator, Rv number	Target, Rv number	Methodology	Reference
Rv0491	Rv2780	2	3
Rv0491	Rv1622c	2	3
Rv0491	Rv1131	2	3
Rv0491	Rv1470	2	3
Rv0491	Rv0101	2	3
Rv0491	Rv1990c	2	3
Rv0491	Rv2669	2	3
Rv0491	Rv0103c	2	3
Rv0491	Rv3846	2	3
Rv0491	Rv2424c	2	3
Rv0491	Rv2647	2	3
Rv0491	Rv3750c	2	3
Rv0491	Rv1089	2	3
Rv0491	Rv0096	2	3
Rv0491	Rv3660c	2	3
Rv0491	Rv0097	2	3
Rv0491	Rv0516c	2	3
Rv0491	Rv0807	2	3
Rv0491	Rv1284	2	3
Rv0491	Rv1996	2	3
Rv0491	Rv2626c	2	3
Rv0491	Rv2638	2	3
Rv0491	Rv2668	2	3
Rv0491	Rv2337c	2	3
Rv0491	Rv2633c	2	3
Rv0491	Rv3572	2	3
Rv0491	Rv0098	2	3
Rv0491	Rv0100	2	3
Rv0491	Rv3749c	2	3
Rv0491	Rv3890c	2	3
Rv0491	Rv0271c	2	3
Rv0491	Rv0974c	2	3
Rv0491	Rv1346	2	3
Rv0491	Rv3140	2	3
Rv0491	Rv0183	2	3
Rv0491	Rv1714	2	3
Rv0491	Rv1812c	2	3
Rv0491	Rv2988c	2	3
Rv0491	Rv0803	2	3
Rv0491	Rv1355c	2	3
Rv0491	Rv2244	2	3
Rv0491	Rv3229c	2	3
Rv0491	Rv0129c	2	3
Rv0491	Rv2488c	2	3
Rv0491	Rv2308	2	3
Rv0491	Rv0491	2	3
Rv0491	Rv0651	2	3
Rv0491	Rv0705	2	3
Rv0491	Rv0706	2	3
Rv0491	Rv0707	2	3
Rv0491	Rv0710	2	3
Rv0491	Rv0058	2	3
Rv0491	Rv2594c	2	3
Rv0491	Rv3644c	2	3
Rv0491	Rv3711c	2	3
Rv0491	Rv2783c	2	3
Rv0491	Rv3419c	2	3
Rv0491	Rv1252c	2	3
Rv0491	Rv1518	2	3
Rv0491	Rv0867c	2	3
Rv0491	Rv1433	2	3
Rv0491	Rv1457c	2	3
Rv0491	Rv2040c	2	3
Rv0491	Rv2835c	2	3
Rv0491	Rv0351	2	3
Rv0491	Rv2428	2	3
Rv0491	Rv2429	2	3
Rv0491	Rv3100c	2	3
Rv0491	Rv1199c	2	3
Rv0491	Rv3023c	2	3
Rv0491	Rv1148c	2	3
Rv0491	Rv2650c	2	3
Rv0491	Rv0916c	2	3
Rv0491	Rv1195	2	3
Rv0491	Rv3020c	2	3
Rv0491	Rv2430c	2	3
Rv0491	Rv3310	2	3
Rv0491	Rv1713	2	3
Rv0491	Rv0282	2	3
Rv0491	Rv0312	2	3
Rv0491	Rv0647c	2	3
Rv0491	Rv0839	2	3
Rv0491	Rv1330c	2	3
Rv0491	Rv1592c	2	3
Rv0491	Rv1942c	2	3
Rv0491	Rv2757c	2	3
Rv0491	Rv2760c	2	3
Rv0491	Rv2866	2	3
Rv0491	Rv3353c	2	3
Rv0491	Rv3586	2	3
Rv0491	Rv2687c	2	3
Rv0491	Rv3587c	2	3
Rv0491	Rv0616c	2	3
Rv0491	Rv1116	2	3
Rv0491	Rv2274c	2	3
Rv0491	Rv3861	2	3
Rv0491	Rv0430	2	3
Rv0491	Rv1891	2	3

## Sheet: dosR 4
Park, H.D. et al. (2003): Mol Microbiol 48: dosR. Microarray experiments addressed the regulator role of dosR under hypoxic conditions. In concerning to microarrays based links, we include only links with WT/mutant ratio >1.8.
Regulator, Rv number	Target, Rv number	Methodology	Reference
Rv3133c	Rv0079	2	4
Rv3133c	Rv0080	2	4
Rv3133c	Rv0081	2	4
Rv3133c	Rv0082	2	4
Rv3133c	Rv0083	2	4
Rv3133c	Rv0569	2	4
Rv3133c	Rv0570	2	4
Rv3133c	Rv0572c	2	4
Rv3133c	Rv0574c	2,11	4
Rv3133c	Rv1733c	2,11	4
Rv3133c	Rv1736c	2	4
Rv3133c	Rv1737c	2,11	4
Rv3133c	Rv1738	2,11	4
Rv3133c	Rv1812c	2	4
Rv3133c	Rv1813c	2,11	4
Rv3133c	Rv1996	2,11	4
Rv3133c	Rv1997	2	4
Rv3133c	Rv2003c	2	4
Rv3133c	Rv2004c	2	4
Rv3133c	Rv2005c	2,11	4
Rv3133c	Rv2006	2,11	4
Rv3133c	Rv2007c	2,11	4
Rv3133c	Rv2028c	2	4
Rv3133c	Rv2029c	2	4
Rv3133c	Rv2030c	2	4
Rv3133c	Rv2031c	2,7,11	4
Rv3133c	Rv2032	2,11	4
Rv3133c	Rv2623	2	4
Rv3133c	Rv2624c	2	4
Rv3133c	Rv2625c	2	4
Rv3133c	Rv2626c	2,11	4
Rv3133c	Rv2627c	2,11	4
Rv3133c	Rv2628	2,11	4
Rv3133c	Rv2629	2	4
Rv3133c	Rv2630	2	4
Rv3133c	Rv2631	2	4
Rv3133c	Rv2830c	2	4
Rv3133c	Rv3127	2,11	4
Rv3133c	Rv3129	2	4
Rv3133c	Rv3130c	2,11	4
Rv3133c	Rv3131	2,11	4
Rv3133c	Rv3132c	2	4
Rv3133c	Rv3133c	2	4
Rv3133c	Rv3134c	2,11	4
Rv3133c	Rv3841	2	4
Rv3133c	Rv0571c	11	4
Rv3133c	Rv1734c	11	4
Rv3133c	Rv3126c	2	4
Rv3133c	Rv3128c	2	4

## Sheet: Mce2R 5
Santangelo, M. et al. (2009): Tuberculosis, 89: mce2R
Regulator, Rv number	Target, Rv number	Methodology	Reference
Rv0586	Rv0586	4,7	5
Rv0586	Rv0587	4,7	5
Rv0586	Rv0588	4	5
Rv0586	Rv0589	4	5
Rv0586	Rv0670	4	5
Rv0586	Rv0590	4	5
Rv0586	Rv0591	4	5
Rv0586	Rv0592	4	5
Rv0586	Rv0594	4	5
Rv0586	Rv0671	4	5
Rv0586	Rv0672	4	5
Rv0586	Rv0673	4	5
Rv0586	Rv0674	4	5
Rv0586	Rv0675	4	5

## Sheet: MosR 6
Abomoelak, B. et al. (2009): J Bacteriol 191: mosR
Regulator, Rv number	Target, Rv number	Methodology	Reference
Rv0348	Rv0167	2,3	6
Rv0348	Rv0168	2	6
Rv0348	Rv0169	2	6
Rv0348	Rv0170	2	6
Rv0348	Rv0171	2	6
Rv0348	Rv0172	2	6
Rv0348	Rv0173	2	6
Rv0348	Rv0174	2	6
Rv0348	Rv0175	2	6
Rv0348	Rv0176	2	6
Rv0348	Rv0177	2	6
Rv0348	Rv0684	2	6
Rv0348	Rv0685	2	6
Rv0348	Rv0700	2,3	6
Rv0348	Rv0701	2	6
Rv0348	Rv0702	2	6
Rv0348	Rv0703	2	6
Rv0348	Rv0704	2	6
Rv0348	Rv0705	2	6
Rv0348	Rv0706	2	6
Rv0348	Rv0707	2	6
Rv0348	Rv0708	2	6
Rv0348	Rv0709	2	6
Rv0348	Rv0710	2	6
Rv0348	Rv0718	2	6
Rv0348	Rv0719	2	6
Rv0348	Rv0720	2	6
Rv0348	Rv0721	2	6
Rv0348	Rv0722	2	6
Rv0348	Rv0723	2	6
Rv0348	Rv1184c	2	6
Rv0348	Rv1185c	2	6
Rv0348	Rv1613	2	6
Rv0348	Rv1614	2	6
Rv0348	Rv2391	2	6
Rv0348	Rv2392	2	6
Rv0348	Rv2948c	2	6
Rv0348	Rv2949c	2	6
Rv0348	Rv2950c	2	6
Rv0348	Rv3148	2	6
Rv0348	Rv3149	2	6
Rv0348	Rv3150	2	6
Rv0348	Rv3151	2	6
Rv0348	Rv3152	2	6
Rv0348	Rv3153	2	6
Rv0348	Rv3154	2	6
Rv0348	Rv3460c	2	6
Rv0348	Rv3824c	2	6
Rv0348	Rv3825c	2	6
Rv0348	Rv3921c	2	6
Rv0348	Rv3922c	2	6
Rv0348	Rv3923c	2	6
Rv0348	Rv3924c	2	6
Rv0348	Rv0823c	2	6
Rv0348	Rv0824c	2	6
Rv0348	Rv1622c	2	6
Rv0348	Rv1623c	2	6
Rv0348	Rv2031c	2	6
Rv0348	Rv2629	2	6
Rv0348	Rv2630	2	6
Rv0348	Rv3048c	2	6
Rv0348	Rv3053c	2	6
Rv0348	Rv3139	2	6
Rv0348	Rv3140	2	6
Rv0348	Rv0006	2	6
Rv0348	Rv0007	2	6
Rv0348	Rv0058	2	6
Rv0348	Rv0108c	2	6
Rv0348	Rv0145	2	6
Rv0348	Rv0166	2	6
Rv0348	Rv0249c	2	6
Rv0348	Rv0364	2	6
Rv0348	Rv0430	2	6
Rv0348	Rv0469	2	6
Rv0348	Rv0635	2	6
Rv0348	Rv0636	2	6
Rv0348	Rv0637	2	6
Rv0348	Rv0642c	2	6
Rv0348	Rv0667	2	6
Rv0348	Rv0988	2	6
Rv0348	Rv1182	2	6
Rv0348	Rv1183	2	6
Rv0348	Rv1198	2	6
Rv0348	Rv1297	2	6
Rv0348	Rv1298	2	6
Rv0348	Rv1535	2	6
Rv0348	Rv1643	2	6
Rv0348	Rv1794	2	6
Rv0348	Rv1810	2	6
Rv0348	Rv1826	2	6
Rv0348	Rv1883c	2	6
Rv0348	Rv1886c	2	6
Rv0348	Rv2067c	2	6
Rv0348	Rv2080	2	6
Rv0348	Rv2147c	2	6
Rv0348	Rv2190c	2	6
Rv0348	Rv2441c	2	6
Rv0348	Rv2840c	2	6
Rv0348	Rv2928	2	6
Rv0348	Rv2959c	2	6
Rv0348	Rv2986c	2	6
Rv0348	Rv3135	2	6
Rv0348	Rv3377c	2	6
Rv0348	Rv3456c	2	6
Rv0348	Rv3457c	2	6
Rv0348	Rv3461c	2	6
Rv0348	Rv3477	2	6
Rv0348	Rv3478	2	6
Rv0348	Rv3487c	2	6
Rv0348	Rv3600c	2	6
Rv0348	Rv3680	2	6
Rv0348	Rv3686c	2	6
Rv0348	Rv3763	2	6
Rv0348	Rv3783	2	6
Rv0348	Rv3806c	2	6
Rv0348	Rv3822	2	6
Rv0348	Rv3823c	2	6
Rv0348	Rv0079	2	6
Rv0348	Rv0129c	2	6
Rv0348	Rv0188	2	6
Rv0348	Rv0211	2	6
Rv0348	Rv0233	2	6
Rv0348	Rv0276	2	6
Rv0348	Rv0341	2	6
Rv0348	Rv0347	2,3,7	6
Rv0348	Rv0569	2,3	6
Rv0348	Rv0570	2	6
Rv0348	Rv0572c	2	6
Rv0348	Rv0677c	2	6
Rv0348	Rv0805	2	6
Rv0348	Rv0885	2	6
Rv0348	Rv0967	2	6
Rv0348	Rv0968	2	6
Rv0348	Rv1303	2	6
Rv0348	Rv1304	2	6
Rv0348	Rv1332	2	6
Rv0348	Rv1461	2	6
Rv0348	Rv1577c	2	6
Rv0348	Rv1733c	2	6
Rv0348	Rv1737c	2	6
Rv0348	Rv1738	2	6
Rv0348	Rv1813c	2	6
Rv0348	Rv1846c	2	6
Rv0348	Rv1894c	2	6
Rv0348	Rv1955	2	6
Rv0348	Rv1996	2,3	6
Rv0348	Rv1997	2,3	6
Rv0348	Rv2032	2,3	6
Rv0348	Rv2160c	2	6
Rv0348	Rv2193	2	6
Rv0348	Rv2280	2	6
Rv0348	Rv2495c	2	6
Rv0348	Rv2497c	2	6
Rv0348	Rv2557	2	6
Rv0348	Rv2623	2	6
Rv0348	Rv2624c	2	6
Rv0348	Rv2625c	2	6
Rv0348	Rv2626c	2	6
Rv0348	Rv2627c	2	6
Rv0348	Rv2628	2,3	6
Rv0348	Rv2780	2	6
Rv0348	Rv2846c	2	6
Rv0348	Rv3127	2	6
Rv0348	Rv3129	2	6
Rv0348	Rv3130c	2,3	6
Rv0348	Rv3131	2	6
Rv0348	Rv3230c	2	6
Rv0348	Rv3675	2	6
Rv0348	Rv3841	2	6
Rv0348	Rv3842c	2	6
Rv0348	Rv3854c	2	6
Rv0348	Rv0348	7	6
Rv0348	Rv3128	3	6

## Sheet: furB 7
Maciag, A. et al.(2007): J Bacteriol 189: furB
Regulator, Rv number	Target, Rv number	Methodology	Reference
Rv2359	Rv0105c	2,7,11	7
Rv2359	Rv0106	2,3,7,11	7
Rv2359	Rv0232	2	7
Rv2359	Rv0280	2,3,7,11	7
Rv2359	Rv0281	2	7
Rv2359	Rv0282	3,7,11	7
Rv2359	Rv0283	2	7
Rv2359	Rv0284	2	7
Rv2359	Rv0285	2	7
Rv2359	Rv0286	2	7
Rv2359	Rv0287	2	7
Rv2359	Rv0288	2	7
Rv2359	Rv0289	2	7
Rv2359	Rv0290	2	7
Rv2359	Rv0291	2	7
Rv2359	Rv0292	2	7
Rv2359	Rv1195	2	7
Rv2359	Rv1857	2,3	7
Rv2359	Rv1870c	2	7
Rv2359	Rv2055c	2	7
Rv2359	Rv2056c	2	7
Rv2359	Rv2057c	2	7
Rv2359	Rv2058c	2,3,7,11	7
Rv2359	Rv2059	2,3,7,11	7
Rv2359	Rv2060	2	7
Rv2359	Rv2990c	2	7
Rv2359	Rv3017c	2,3,7,11	7
Rv2359	Rv3019c	2,7,11	7
Rv2359	Rv3020c	2	7
Rv2359	Rv3022c	2	7
Rv2359	Rv3229c	2	7
Rv2359	Rv3612c	2	7

[truncated: 57 more sheets: Guo et al_ 8, MprA 9, SigE 10, SigE 11, SigF 12, SigM 13, SigG 14, SigB 15, crp 16, RamB 17, EspR 18, LrpA 19, cmR 20, SigM 21, Rv0576 22, IdeR 23, CsoR 24, pyrR 25, mprA 26, VirS 27 …]
